# Supplementary material for: 4-Cyano-N-ethyl­spiro­[chromene-2,4′-piperidine]-1′-carboxamide
Source: Acta Crystallogr Sect E Struct Rep Online. 2012 Dec 22;69(Pt 1):o138. doi: 10.1107/S1600536812051124 (PMC3588295; doi:10.1107/S1600536812051124)
Supplement: Supplementary file 1 [file e-69-0o138-sup1.cif]

##############################################################################
#                                                                            #
# This CIF contains the data in a paper accepted for publication in          #
# Acta Crystallographica Section E. It conforms to the requirements of       #
# Notes for Authors for Acta Crystallographica Section E, and has been       #
# peer reviewed under the auspices of the IUCr Commission on Journals.       #
#                                                                            #
# Full details of the Crystallographic Information File format               #
# are given in the paper "The Crystallographic Information File (CIF):       #
# a New Standard Archive File for Crystallography" by S. R. Hall, F. H.      #
# Allen and I. D. Brown [Acta Cryst. (1991), A47, 655-685].                  #
#                                                                            #
# The current version of the core CIF dictionary is obtainable from          #
# ftp://ftp.iucr.org/pub/cif_core.dic.                                       #
#                                                                            #
# Software is freely available for graphical display of the structure(s)     #
# in this CIF. For information consult the CIF software page                 #
# http://www.iucr.org/resources/cif/software.                                #
#                                                                            #
# This file may be used for bona fide research purposes within the           #
# scientific community so long as proper attribution is given to the journal # 
# article from which it was obtained.                                        #
#                                                                            #
##############################################################################
data_I
_audit_creation_method     SHELXL-97
_chemical_name_systematic
;
4-Cyano-<i>N</i>-ethylspiro[chromene-2,4'-piperidine]-1'-carboxamide
;
_chemical_name_common     ?
_chemical_formula_moiety     'C17 H19 N3 O2'
_chemical_formula_sum     'C17 H19 N3 O2'
_chemical_formula_iupac     'C17 H19 N3 O2'
_chemical_formula_weight     297.35
_chemical_melting_point     ?
_symmetry_cell_setting     monoclinic
_symmetry_space_group_name_H-M     'P 21/c'
_symmetry_space_group_name_Hall     '-P 2ybc'
loop_
    _symmetry_equiv_pos_as_xyz
    'x, y, z'
    '-x, y+1/2, -z+1/2'
    '-x, -y, -z'
    'x, -y-1/2, z-1/2'
_cell_length_a     22.7845(8)
_cell_length_b     14.3370(5)
_cell_length_c     9.8442(3)
_cell_angle_alpha     90.00
_cell_angle_beta     90.7830(10)
_cell_angle_gamma     90.00
_cell_volume     3215.42(19)
_cell_formula_units_Z     8
_cell_measurement_reflns_used     5377
_cell_measurement_theta_min     2
_cell_measurement_theta_max     24.53
_cell_measurement_temperature     298(2)
_exptl_crystal_description     'block'
_exptl_crystal_colour     'colourless'
_exptl_crystal_size_max     0.35
_exptl_crystal_size_mid     0.30
_exptl_crystal_size_min     0.25
_exptl_crystal_density_diffrn     1.228
_exptl_crystal_density_meas     ?
_exptl_crystal_density_method     'not measured'
_exptl_crystal_F_000     1264
_exptl_absorpt_coefficient_mu     0.082
_exptl_absorpt_correction_type     multi-scan
_exptl_absorpt_process_details     '(SADABS; Sheldrick, 2008)'
_exptl_absorpt_correction_T_min     0.972
_exptl_absorpt_correction_T_max     0.980
_exptl_special_details     ?
_diffrn_ambient_temperature     298(2)
_diffrn_radiation_type     MoK\a
_diffrn_radiation_wavelength     0.71073
_diffrn_radiation_source     'fine-focus sealed tube'
_diffrn_radiation_monochromator     graphite
_diffrn_measurement_device_type     'Bruker Kappa APEXII'
_diffrn_measurement_method     '\f and \w scans'
_diffrn_detector_area_resol_mean     ?
_diffrn_reflns_number     26353
_diffrn_reflns_av_R_equivalents     0.0277
_diffrn_reflns_av_sigmaI/netI     0.0263
_diffrn_reflns_theta_min     0.97
_diffrn_reflns_theta_max     24.53
_diffrn_reflns_theta_full     24.53
_diffrn_measured_fraction_theta_max     0.991
_diffrn_measured_fraction_theta_full     0.991
_diffrn_reflns_limit_h_min     -26
_diffrn_reflns_limit_h_max     26
_diffrn_reflns_limit_k_min     -16
_diffrn_reflns_limit_k_max     16
_diffrn_reflns_limit_l_min     -11
_diffrn_reflns_limit_l_max     11
_diffrn_standards_number     0
_diffrn_standards_interval_count     0
_diffrn_standards_interval_time     0
_diffrn_standards_decay_%     0
_refine_special_details
;
Refinement of <i>F</i>^2^ against ALL reflections. The weighted <i>R</i>-factor
<i>wR</i> and goodness of fit <i>S</i> are based on <i>F</i>^2^, conventional
<i>R</i>-factors <i>R</i> are based on <i>F</i>, with <i>F</i> set to zero for
negative <i>F</i>^2^. The threshold expression of <i>F</i>^2^ >
\s(<i>F</i>^2^) is used only for calculating <i>R</i>-factors(gt) <i>etc</i>.
and is not relevant to the choice of reflections for refinement.
<i>R</i>-factors based on <i>F</i>^2^ are statistically about twice as large
as those based on <i>F</i>, and <i>R</i>- factors based on ALL data will be
even larger.
;
_reflns_number_total     5377
_reflns_number_gt     3664
_reflns_threshold_expression     I>2sigma(I)
_refine_ls_structure_factor_coef     Fsqd
_refine_ls_matrix_type     full
_refine_ls_R_factor_all     0.0775
_refine_ls_R_factor_gt     0.0495
_refine_ls_wR_factor_gt     0.1459
_refine_ls_wR_factor_ref     0.1769
_refine_ls_goodness_of_fit_ref     1.041
_refine_ls_restrained_S_all     1.041
_refine_ls_number_reflns     5377
_refine_ls_number_parameters     455
_refine_ls_number_restraints     0
_refine_ls_hydrogen_treatment     mixed
_refine_ls_weighting_scheme     calc
_refine_ls_weighting_details
         'calc w=1/[\s^2^(Fo^2^)+(0.0985P)^2^+0.7688P] where P=(Fo^2^+2Fc^2^)/3'
_atom_sites_solution_hydrogens     geom
_atom_sites_solution_primary     direct
_atom_sites_solution_secondary     difmap
_refine_ls_shift/su_max     0.000
_refine_ls_shift/su_mean     0.000
_refine_diff_density_max     0.286
_refine_diff_density_min     -0.198
_refine_ls_extinction_method     none
_refine_ls_extinction_coef     ?
loop_
    _atom_type_symbol
    _atom_type_description
    _atom_type_scat_dispersion_real
    _atom_type_scat_dispersion_imag
    _atom_type_scat_source
    'C' 'C' 0.0033 0.0016
                         'International Tables Vol C Tables 4.2.6.8 and 6.1.1.4'
    'N' 'N' 0.0061 0.0033
                         'International Tables Vol C Tables 4.2.6.8 and 6.1.1.4'
    'O' 'O' 0.0106 0.0060
                         'International Tables Vol C Tables 4.2.6.8 and 6.1.1.4'
    'H' 'H' 0.0000 0.0000
                         'International Tables Vol C Tables 4.2.6.8 and 6.1.1.4'
_computing_data_collection     'APEX2 (Bruker, 2004)'
_computing_cell_refinement     'SAINT (Bruker, 2004)'
_computing_data_reduction     'SAINT (Bruker, 2004)'
_computing_structure_solution     'SHELXS97 (Sheldrick, 2008)'
_computing_structure_refinement     'SHELXL97 (Sheldrick, 2008)'
_computing_molecular_graphics     'PLUTON (Spek, 2009)'
_computing_publication_material     'SHELXL97 (Sheldrick, 2008)'
loop_
    _atom_site_type_symbol
    _atom_site_label
    _atom_site_fract_x
    _atom_site_fract_y
    _atom_site_fract_z
    _atom_site_U_iso_or_equiv
    _atom_site_adp_type
    _atom_site_calc_flag
    _atom_site_refinement_flags
    _atom_site_occupancy
    _atom_site_symmetry_multiplicity
    _atom_site_disorder_assembly
    _atom_site_disorder_group
    O O1A 0.64156(8) 0.54792(13) 0.5566(2) 0.0827(6) Uani d . 1 1 . .
    O O2A 0.54458(9) 0.21606(13) 0.64983(17) 0.0765(5) Uani d . 1 1 . .
    N N1A 0.86504(18) 0.6414(3) 0.5007(5) 0.1602(17) Uani d . 1 1 . .
    N N2A 0.59436(10) 0.32206(14) 0.52456(19) 0.0636(6) Uani d . 1 1 . .
    N N3A 0.52207(10) 0.22847(16) 0.4292(2) 0.0679(6) Uani d . 1 1 . .
    C C1A 0.67909(12) 0.47355(17) 0.5127(3) 0.0631(7) Uani d . 1 1 . .
    C C2A 0.66403(15) 0.61628(18) 0.6402(3) 0.0770(8) Uani d . 1 1 . .
    C C3A 0.62636(19) 0.6657(2) 0.7180(3) 0.1049(11) Uani d . 1 1 . .
    H H3A 0.5868 0.6498 0.7208 0.126 Uiso calc R 1 1 . .
    C C4A 0.6473(3) 0.7387(3) 0.7913(4) 0.1313(18) Uani d . 1 1 . .
    C C5A 0.7030(4) 0.7632(3) 0.7908(5) 0.150(2) Uani d . 1 1 . .
    H H5A 0.7155 0.8143 0.8418 0.179 Uiso calc R 1 1 . .
    C C6A 0.7447(2) 0.7118(2) 0.7122(4) 0.1209(16) Uani d . 1 1 . .
    H H6A 0.7843 0.7279 0.7130 0.145 Uiso calc R 1 1 . .
    C C7A 0.72431(15) 0.63792(17) 0.6358(3) 0.0767(9) Uani d . 1 1 . .
    C C8A 0.75991(13) 0.5822(2) 0.5441(3) 0.0773(8) Uani d . 1 1 . .
    C C9A 0.73837(15) 0.5081(2) 0.4842(3) 0.0775(8) Uani d . 1 1 . .
    C C10A 0.64728(14) 0.43474(18) 0.3889(3) 0.0733(8) Uani d . 1 1 . .
    H H10A 0.6423 0.4842 0.3225 0.088 Uiso calc R 1 1 . .
    H H10B 0.6714 0.3866 0.3485 0.088 Uiso calc R 1 1 . .
    C C11A 0.58882(14) 0.3948(2) 0.4199(3) 0.0722(8) Uani d . 1 1 . .
    C C12A 0.62276(14) 0.3556(2) 0.6501(3) 0.0826(9) Uani d . 1 1 . .
    H H12A 0.6278 0.3039 0.7127 0.099 Uiso calc R 1 1 . .
    H H12B 0.5978 0.4015 0.6927 0.099 Uiso calc R 1 1 . .
    C C13A 0.68102(13) 0.3981(2) 0.6220(3) 0.0744(8) Uani d . 1 1 . .
    H H13A 0.7077 0.3493 0.5939 0.089 Uiso calc R 1 1 . .
    H H13B 0.6966 0.4250 0.7054 0.089 Uiso calc R 1 1 . .
    C C14A 0.55232(11) 0.25439(16) 0.5395(2) 0.0550(6) Uani d . 1 1 . .
    C C15A 0.47839(14) 0.1548(2) 0.4335(3) 0.0863(9) Uani d . 1 1 . .
    H H15A 0.4797 0.1262 0.5228 0.104 Uiso calc R 1 1 . .
    H H15B 0.4398 0.1823 0.4210 0.104 Uiso calc R 1 1 . .
    C C16A 0.48610(19) 0.0829(3) 0.3323(5) 0.1428(18) Uani d . 1 1 . .
    H H16A 0.4825 0.1098 0.2433 0.214 Uiso calc R 1 1 . .
    H H16B 0.4566 0.0358 0.3432 0.214 Uiso calc R 1 1 . .
    H H16C 0.5243 0.0554 0.3433 0.214 Uiso calc R 1 1 . .
    C C17A 0.81935(18) 0.6132(3) 0.5193(4) 0.1113(13) Uani d . 1 1 . .
    O O1B 0.82241(6) 0.54557(10) 0.91701(17) 0.0585(4) Uani d . 1 1 . .
    O O2B 1.00094(7) 0.69692(11) 1.21492(17) 0.0658(5) Uani d . 1 1 . .
    N N1B 0.78919(13) 0.18872(18) 0.8024(3) 0.1075(10) Uani d . 1 1 . .
    N N2B 0.95277(8) 0.63343(12) 1.03499(18) 0.0512(5) Uani d . 1 1 . .
    N N3B 1.01500(10) 0.75979(14) 1.0100(3) 0.0654(6) Uani d . 1 1 . .
    C C1B 0.87563(9) 0.48999(15) 0.9275(2) 0.0506(6) Uani d . 1 1 . .
    C C2B 0.77116(9) 0.50472(16) 0.9577(2) 0.0509(6) Uani d . 1 1 . .
    C C3B 0.72738(11) 0.56214(19) 1.0024(3) 0.0669(7) Uani d . 1 1 . .
    H H3B 0.7337 0.6260 1.0106 0.080 Uiso calc R 1 1 . .
    C C4B 0.67375(12) 0.5239(2) 1.0350(3) 0.0795(8) Uani d . 1 1 . .
    H H4B 0.6438 0.5626 1.0645 0.095 Uiso calc R 1 1 . .
    C C5B 0.66405(12) 0.4301(2) 1.0248(3) 0.0782(8) Uani d . 1 1 . .
    H H5B 0.6279 0.4052 1.0482 0.094 Uiso calc R 1 1 . .
    C C6B 0.70809(11) 0.37264(19) 0.9795(2) 0.0649(7) Uani d . 1 1 . .
    H H6B 0.7015 0.3088 0.9723 0.078 Uiso calc R 1 1 . .
    C C7B 0.76231(9) 0.40935(16) 0.9444(2) 0.0523(6) Uani d . 1 1 . .
    C C8B 0.81077(10) 0.35561(16) 0.8874(3) 0.0594(6) Uani d . 1 1 . .
    C C9B 0.86373(11) 0.39305(17) 0.8769(3) 0.0617(7) Uani d . 1 1 . .
    C C10B 0.91981(10) 0.54055(15) 0.8409(2) 0.0536(6) Uani d . 1 1 . .
    H H10C 0.9046 0.5451 0.7486 0.064 Uiso calc R 1 1 . .
    H H10D 0.9559 0.5046 0.8387 0.064 Uiso calc R 1 1 . .
    C C11B 0.93324(12) 0.63759(17) 0.8938(2) 0.0545(6) Uani d . 1 1 . .
    C C12B 0.91192(11) 0.58582(17) 1.1254(2) 0.0606(6) Uani d . 1 1 . .
    H H12C 0.8760 0.6218 1.1315 0.073 Uiso calc R 1 1 . .
    H H12D 0.9292 0.5815 1.2157 0.073 Uiso calc R 1 1 . .
    C C13B 0.89774(10) 0.48906(16) 1.0738(2) 0.0583(6) Uani d . 1 1 . .
    H H13C 0.8681 0.4614 1.1309 0.070 Uiso calc R 1 1 . .
    H H13D 0.9327 0.4506 1.0802 0.070 Uiso calc R 1 1 . .
    C C14B 0.98940(9) 0.69875(14) 1.0919(2) 0.0485(5) Uani d . 1 1 A .
    C C15B 1.0460(8) 0.8346(14) 1.0830(13) 0.070(3) Uani d P 0.550(10) 1 A 1
    H H15C 1.0681 0.8097 1.1597 0.083 Uiso calc PR 0.550(10) 1 A 1
    H H15D 1.0185 0.8808 1.1158 0.083 Uiso calc PR 0.550(10) 1 A 1
    C C16B 1.0868(4) 0.8769(6) 0.9786(7) 0.116(4) Uani d P 0.550(10) 1 A 1
    H H16D 1.0641 0.9003 0.9031 0.175 Uiso calc PR 0.550(10) 1 A 1
    H H16E 1.1135 0.8300 0.9473 0.175 Uiso calc PR 0.550(10) 1 A 1
    H H16F 1.1086 0.9271 1.0195 0.175 Uiso calc PR 0.550(10) 1 A 1
    C C15C 1.0598(9) 0.8312(15) 1.0386(15) 0.066(4) Uani d P 0.450(10) 1 A 2
    H H15E 1.0775 0.8203 1.1274 0.079 Uiso calc PR 0.450(10) 1 A 2
    H H15F 1.0905 0.8279 0.9713 0.079 Uiso calc PR 0.450(10) 1 A 2
    C C16C 1.0324(5) 0.9228(5) 1.0349(9) 0.106(4) Uani d P 0.450(10) 1 A 2
    H H16G 1.0608 0.9694 1.0601 0.159 Uiso calc PR 0.450(10) 1 A 2
    H H16H 1.0005 0.9243 1.0975 0.159 Uiso calc PR 0.450(10) 1 A 2
    H H16I 1.0179 0.9353 0.9448 0.159 Uiso calc PR 0.450(10) 1 A 2
    C C17B 0.79915(12) 0.2625(2) 0.8393(3) 0.0758(8) Uani d . 1 1 . .
    H H9A 0.7620(14) 0.477(2) 0.420(4) 0.101(11) Uiso d . 1 1 . .
    H H1N3 0.5307(12) 0.2494(18) 0.356(3) 0.066(8) Uiso d . 1 1 . .
    H H4A 0.6205(17) 0.779(3) 0.852(4) 0.133(13) Uiso d . 1 1 . .
    H H11A 0.5669(13) 0.455(2) 0.456(3) 0.093(9) Uiso d . 1 1 . .
    H H11B 0.5679(12) 0.3651(18) 0.341(3) 0.081(8) Uiso d . 1 1 . .
    H H2N3 1.0026(10) 0.7676(16) 0.932(3) 0.052(7) Uiso d . 1 1 . .
    H H9B 0.8947(12) 0.3614(18) 0.840(3) 0.072(8) Uiso d . 1 1 . .
    H H11C 0.9634(12) 0.6634(17) 0.839(3) 0.069(7) Uiso d . 1 1 . .
    H H11D 0.8987(11) 0.6814(17) 0.889(2) 0.061(7) Uiso d . 1 1 . .
loop_
    _atom_site_aniso_label
    _atom_site_aniso_U_11
    _atom_site_aniso_U_22
    _atom_site_aniso_U_33
    _atom_site_aniso_U_12
    _atom_site_aniso_U_13
    _atom_site_aniso_U_23
    O1A 0.0796(13) 0.0716(12) 0.0965(15) 0.0050(9) -0.0153(10) -0.0284(10)
    O2A 0.1061(15) 0.0809(12) 0.0426(10) -0.0100(10) 0.0012(9) 0.0106(8)
    N1A 0.112(3) 0.164(4) 0.204(4) -0.044(3) -0.022(3) 0.075(3)
    N2A 0.0885(15) 0.0635(12) 0.0384(10) -0.0106(11) -0.0159(10) 0.0057(9)
    N3A 0.0779(15) 0.0810(15) 0.0448(13) -0.0190(12) -0.0040(11) 0.0060(11)
    C1A 0.0778(17) 0.0551(14) 0.0563(15) 0.0037(12) -0.0063(13) -0.0072(11)
    C2A 0.118(3) 0.0527(15) 0.0595(16) 0.0125(16) -0.0162(16) -0.0056(12)
    C3A 0.152(3) 0.076(2) 0.087(2) 0.030(2) -0.013(2) -0.0171(18)
    C4A 0.235(6) 0.072(3) 0.086(3) 0.027(3) -0.034(3) -0.025(2)
    C5A 0.295(8) 0.065(2) 0.087(3) -0.026(4) -0.059(4) -0.017(2)
    C6A 0.205(4) 0.071(2) 0.086(2) -0.043(3) -0.057(3) 0.0088(19)
    C7A 0.120(3) 0.0477(15) 0.0611(17) -0.0121(15) -0.0343(17) 0.0111(12)
    C8A 0.091(2) 0.0588(16) 0.081(2) -0.0131(15) -0.0197(16) 0.0239(15)
    C9A 0.092(2) 0.0634(18) 0.077(2) -0.0001(16) 0.0027(17) 0.0111(15)
    C10A 0.112(2) 0.0593(15) 0.0487(15) -0.0092(15) -0.0067(14) 0.0058(11)
    C11A 0.107(2) 0.0584(16) 0.0508(15) -0.0139(16) -0.0289(15) 0.0066(12)
    C12A 0.099(2) 0.104(2) 0.0443(14) -0.0282(17) -0.0189(14) 0.0074(14)
    C13A 0.0867(19) 0.0840(18) 0.0522(15) -0.0136(15) -0.0161(13) 0.0115(13)
    C14A 0.0685(15) 0.0546(13) 0.0419(13) 0.0066(11) 0.0011(11) 0.0011(10)
    C15A 0.083(2) 0.103(2) 0.0737(19) -0.0332(17) -0.0007(15) 0.0026(17)
    C16A 0.120(3) 0.124(3) 0.186(5) -0.062(3) 0.051(3) -0.057(3)
    C17A 0.102(3) 0.103(3) 0.128(3) -0.022(2) -0.021(2) 0.048(2)
    O1B 0.0451(9) 0.0468(9) 0.0835(12) 0.0008(7) -0.0023(8) 0.0072(8)
    O2B 0.0766(12) 0.0687(11) 0.0517(11) 0.0012(8) -0.0092(8) -0.0092(8)
    N1B 0.109(2) 0.0665(17) 0.146(3) -0.0219(15) -0.0115(18) -0.0188(16)
    N2B 0.0563(11) 0.0536(11) 0.0437(10) -0.0097(8) 0.0004(9) -0.0001(8)
    N3B 0.0703(14) 0.0572(13) 0.0681(15) -0.0167(10) -0.0219(12) 0.0083(11)
    C1B 0.0402(11) 0.0490(12) 0.0626(15) -0.0002(9) -0.0025(10) 0.0007(10)
    C2B 0.0428(12) 0.0586(14) 0.0512(13) -0.0002(10) -0.0053(10) 0.0092(10)
    C3B 0.0570(15) 0.0717(16) 0.0721(17) 0.0086(12) 0.0044(13) 0.0073(13)
    C4B 0.0570(17) 0.103(2) 0.079(2) 0.0101(15) 0.0143(14) 0.0103(17)
    C5B 0.0547(16) 0.110(2) 0.0702(18) -0.0109(16) 0.0091(14) 0.0177(16)
    C6B 0.0627(16) 0.0757(17) 0.0560(15) -0.0176(13) -0.0053(12) 0.0149(12)
    C7B 0.0498(13) 0.0591(14) 0.0476(13) -0.0053(11) -0.0102(10) 0.0085(10)
    C8B 0.0592(15) 0.0477(13) 0.0709(16) -0.0048(11) -0.0127(12) 0.0031(11)
    C9B 0.0483(14) 0.0514(14) 0.0853(19) 0.0042(11) -0.0031(13) -0.0038(12)
    C10B 0.0497(13) 0.0592(14) 0.0517(13) -0.0053(10) -0.0033(10) -0.0056(10)
    C11B 0.0581(15) 0.0580(15) 0.0473(14) -0.0105(12) -0.0012(12) 0.0026(10)
    C12B 0.0589(14) 0.0733(16) 0.0498(14) -0.0075(12) 0.0068(11) 0.0032(11)
    C13B 0.0517(13) 0.0593(14) 0.0640(16) -0.0062(11) 0.0015(11) 0.0127(11)
    C14B 0.0501(12) 0.0438(12) 0.0517(14) 0.0066(10) -0.0043(10) -0.0042(10)
    C15B 0.075(8) 0.071(4) 0.063(7) -0.024(5) -0.001(5) 0.005(6)
    C16B 0.129(7) 0.128(6) 0.092(5) -0.075(6) -0.017(5) 0.023(4)
    C15C 0.069(9) 0.070(6) 0.058(9) -0.028(6) -0.003(6) 0.011(7)
    C16C 0.142(9) 0.063(5) 0.114(7) -0.022(5) 0.008(6) -0.008(4)
    C17B 0.0683(17) 0.0597(17) 0.099(2) -0.0108(13) -0.0089(15) -0.0035(15)
_geom_special_details
;
 All esds (except the esd in the dihedral angle between two l.s. planes)
 are estimated using the full covariance matrix.  The cell esds are taken
 into account individually in the estimation of esds in distances, angles
 and torsion angles; correlations between esds in cell parameters are only
 used when they are defined by crystal symmetry.  An approximate (isotropic)
 treatment of cell esds is used for estimating esds involving l.s. planes.
Least-squares planes (x,y,z in crystal coordinates) and deviations from them
 (* indicates atom used to define plane)
  21.7749 (0.0093) x - 3.7501 (0.0221) y + 1.2007 (0.0105) z = 19.0074 (0.0242)
 *    0.0040 (0.0012)  C10B
 *   -0.0040 (0.0012)  C11B
 *    0.0040 (0.0012)  C12B
 *   -0.0040 (0.0012)  C13B
      0.6065 (0.0031)  N2B
     -0.6644 (0.0031)  C1B
 Rms deviation of fitted atoms =   0.0040
 - 7.4187 (0.0441) x + 12.7666 (0.0128) y + 3.1729 (0.0124) z = 1.9928 (0.0318)
 Angle to previous plane (with approximate esd) = 59.92 ( 0.15 )
 *   -0.0108 (0.0016)  C10A
 *    0.0109 (0.0016)  C11A
 *   -0.0109 (0.0016)  C12A
 *    0.0108 (0.0016)  C13A
     -0.6263 (0.0038)  N2A
      0.6418 (0.0039)  C1A
 Rms deviation of fitted atoms =   0.0109
  4.5322 (0.0409) x - 8.3873 (0.0214) y + 7.7125 (0.0087) z = 2.7977 (0.0417)
 Angle to previous plane (with approximate esd) = 70.38 ( 0.11 )
 *    0.0378 (0.0016)  C7A
 *    0.0217 (0.0009)  C9A
 *   -0.0402 (0.0017)  C8A
 *   -0.0193 (0.0008)  C2A
      0.2626 (0.0051)  C1A
     -0.1926 (0.0048)  O1A
 Rms deviation of fitted atoms =   0.0312
  5.5265 (0.0340) x - 2.7276 (0.0239) y + 9.3313 (0.0033) z = 11.8513 (0.0329)
 Angle to previous plane (with approximate esd) = 24.84 ( 0.15 )
 *    0.0573 (0.0014)  C7B
 *    0.0322 (0.0008)  C9B
 *   -0.0600 (0.0015)  C8B
 *   -0.0295 (0.0007)  C2B
      0.3063 (0.0047)  C1B
     -0.2375 (0.0041)  O1B
 Rms deviation of fitted atoms =   0.0469
  13.1321 (0.0221) x - 10.5040 (0.0116) y - 3.6406 (0.0129) z = 2.2898 (0.0197)
 Angle to previous plane (with approximate esd) = 86.26 ( 0.11 )
 *    0.2282 (0.0021)  C10A
 *   -0.2326 (0.0021)  C11A
 *   -0.2132 (0.0023)  C12A
 *    0.2074 (0.0023)  C13A
 *    0.2229 (0.0020)  N2A
 *   -0.2128 (0.0019)  C1A
 Rms deviation of fitted atoms =   0.2197
  16.1311 (0.0326) x - 9.6533 (0.0246) y - 2.1927 (0.0143) z = 5.2730 (0.0209)
 Angle to previous plane (with approximate esd) = 11.90 ( 0.24 )
 *    0.0010 (0.0008)  O2A
 *   -0.0020 (0.0016)  C14A
 *    0.0019 (0.0015)  N3A
 *   -0.0009 (0.0007)  C15A
 Rms deviation of fitted atoms =   0.0015
  13.1321 (0.0221) x - 10.5040 (0.0116) y - 3.6406 (0.0129) z = 2.2898 (0.0197)
 Angle to previous plane (with approximate esd) = 11.90 ( 0.24 )
 *    0.2282 (0.0021)  C10A
 *   -0.2326 (0.0021)  C11A
 *   -0.2132 (0.0023)  C12A
 *    0.2074 (0.0023)  C13A
 *    0.2229 (0.0020)  N2A
 *   -0.2128 (0.0019)  C1A
 Rms deviation of fitted atoms =   0.2197
  4.0940 (0.0233) x - 7.7943 (0.0130) y + 8.0459 (0.0062) z = 3.0223 (0.0189)
 Angle to previous plane (with approximate esd) = 78.16 ( 0.09 )
 *   -0.0636 (0.0019)  C9A
 *    0.1923 (0.0017)  C1A
 *   -0.0711 (0.0019)  C8A
 *    0.0861 (0.0018)  C7A
 *    0.0441 (0.0018)  C2A
 *   -0.1878 (0.0017)  O1A
 Rms deviation of fitted atoms =   0.1229
  19.4554 (0.0116) x - 7.4511 (0.0119) y + 0.1595 (0.0105) z = 13.7691 (0.0188)
 Angle to previous plane (with approximate esd) = 62.69 ( 0.09 )
 *    0.2327 (0.0017)  C10B
 *   -0.2207 (0.0017)  C11B
 *   -0.2127 (0.0017)  C12B
 *    0.2240 (0.0017)  C13B
 *    0.2129 (0.0017)  N2B
 *   -0.2363 (0.0016)  C1B
 Rms deviation of fitted atoms =   0.2234
  19.0116 (0.1135) x - 7.7504 (0.1004) y - 1.1689 (0.0356) z = 12.1762 (0.2227)
 Angle to previous plane (with approximate esd) =  7.92 ( 0.76 )
 *    0.0316 (0.0019)  O2B
 *   -0.0581 (0.0036)  C14B
 *    0.0512 (0.0032)  N3B
 *   -0.0247 (0.0015)  C15B_a
 Rms deviation of fitted atoms =   0.0436
  19.4554 (0.0116) x - 7.4511 (0.0119) y + 0.1595 (0.0105) z = 13.7691 (0.0188)
 Angle to previous plane (with approximate esd) =  7.92 ( 0.76 )
 *    0.2327 (0.0017)  C10B
 *   -0.2207 (0.0017)  C11B
 *   -0.2127 (0.0017)  C12B
 *    0.2240 (0.0017)  C13B
 *    0.2129 (0.0017)  N2B
 *   -0.2363 (0.0016)  C1B
 Rms deviation of fitted atoms =   0.2234
  4.1399 (0.0218) x - 2.4193 (0.0136) y + 9.5114 (0.0026) z = 11.0331 (0.0176)
 Angle to previous plane (with approximate esd) = 74.34 ( 0.08 )
 *   -0.0681 (0.0018)  C9B
 *    0.2285 (0.0016)  C1B
 *   -0.0966 (0.0017)  C8B
 *    0.1149 (0.0015)  C7B
 *    0.0475 (0.0015)  C2B
 *   -0.2262 (0.0014)  O1B
 Rms deviation of fitted atoms =   0.1488
;
loop_
    _geom_bond_atom_site_label_1
    _geom_bond_atom_site_label_2
    _geom_bond_site_symmetry_2
    _geom_bond_distance
    _geom_bond_publ_flag
    O1A C2A . 1.374(3) ?
    O1A C1A . 1.437(3) ?
    O2A C14A . 1.232(3) ?
    N1A C17A . 1.134(4) ?
    N2A C14A . 1.373(3) ?
    N2A C12A . 1.468(3) ?
    N2A C11A . 1.470(3) ?
    N3A C14A . 1.331(3) ?
    N3A C15A . 1.452(4) ?
    N3A H1N3 . 0.81(3) ?
    C1A C9A . 1.469(4) ?
    C1A C10A . 1.516(3) ?
    C1A C13A . 1.526(4) ?
    C2A C3A . 1.358(4) ?
    C2A C7A . 1.409(4) ?
    C3A C4A . 1.354(6) ?
    C3A H3A . 0.9300 ?
    C4A C5A . 1.318(8) ?
    C4A H4A . 1.03(4) ?
    C5A C6A . 1.437(8) ?
    C5A H5A . 0.9300 ?
    C6A C7A . 1.377(4) ?
    C6A H6A . 0.9300 ?
    C7A C8A . 1.459(4) ?
    C8A C9A . 1.307(4) ?
    C8A C17A . 1.449(5) ?
    C9A H9A . 0.94(3) ?
    C10A C11A . 1.486(4) ?
    C10A H10A . 0.9700 ?
    C10A H10B . 0.9700 ?
    C11A H11A . 1.06(3) ?
    C11A H11B . 1.00(3) ?
    C12A C13A . 1.490(4) ?
    C12A H12A . 0.9700 ?
    C12A H12B . 0.9700 ?
    C13A H13A . 0.9700 ?
    C13A H13B . 0.9700 ?
    C15A C16A . 1.446(5) ?
    C15A H15A . 0.9700 ?
    C15A H15B . 0.9700 ?
    C16A H16A . 0.9600 ?
    C16A H16B . 0.9600 ?
    C16A H16C . 0.9600 ?
    O1B C2B . 1.371(3) ?
    O1B C1B . 1.454(2) ?
    O2B C14B . 1.236(3) ?
    N1B C17B . 1.140(3) ?
    N2B C14B . 1.369(3) ?
    N2B C11B . 1.455(3) ?
    N2B C12B . 1.465(3) ?
    N3B C14B . 1.330(3) ?
    N3B C15B . 1.466(19) ?
    N3B C15C . 1.47(2) ?
    N3B H2N3 . 0.83(2) ?
    C1B C9B . 1.500(3) ?
    C1B C10B . 1.513(3) ?
    C1B C13B . 1.519(3) ?
    C2B C3B . 1.371(3) ?
    C2B C7B . 1.388(3) ?
    C3B C4B . 1.381(4) ?
    C3B H3B . 0.9300 ?
    C4B C5B . 1.365(4) ?
    C4B H4B . 0.9300 ?
    C5B C6B . 1.378(4) ?
    C5B H5B . 0.9300 ?
    C6B C7B . 1.391(3) ?
    C6B H6B . 0.9300 ?
    C7B C8B . 1.464(3) ?
    C8B C9B . 1.326(3) ?
    C8B C17B . 1.440(4) ?
    C9B H9B . 0.92(3) ?
    C10B C11B . 1.515(3) ?
    C10B H10C . 0.9700 ?
    C10B H10D . 0.9700 ?
    C11B H11C . 0.95(3) ?
    C11B H11D . 1.01(2) ?
    C12B C13B . 1.511(3) ?
    C12B H12C . 0.9700 ?
    C12B H12D . 0.9700 ?
    C13B H13C . 0.9700 ?
    C13B H13D . 0.9700 ?
    C15B C16B . 1.522(14) ?
    C15B H15C . 0.9700 ?
    C15B H15D . 0.9700 ?
    C16B H16D . 0.9600 ?
    C16B H16E . 0.9600 ?
    C16B H16F . 0.9600 ?
    C15C C16C . 1.46(2) ?
    C15C H15E . 0.9700 ?
    C15C H15F . 0.9700 ?
    C16C H16G . 0.9600 ?
    C16C H16H . 0.9600 ?
    C16C H16I . 0.9600 ?
loop_
    _geom_angle_atom_site_label_1
    _geom_angle_atom_site_label_2
    _geom_angle_atom_site_label_3
    _geom_angle_site_symmetry_1
    _geom_angle_site_symmetry_3
    _geom_angle
    _geom_angle_publ_flag
    C2A O1A C1A . . 119.4(2) ?
    C14A N2A C12A . . 116.2(2) ?
    C14A N2A C11A . . 121.5(2) ?
    C12A N2A C11A . . 113.0(2) ?
    C14A N3A C15A . . 121.8(2) ?
    C14A N3A H1N3 . . 120(2) ?
    C15A N3A H1N3 . . 118.2(19) ?
    O1A C1A C9A . . 111.1(2) ?
    O1A C1A C10A . . 103.6(2) ?
    C9A C1A C10A . . 113.6(2) ?
    O1A C1A C13A . . 109.0(2) ?
    C9A C1A C13A . . 110.8(2) ?
    C10A C1A C13A . . 108.4(2) ?
    C3A C2A O1A . . 118.5(3) ?
    C3A C2A C7A . . 121.8(3) ?
    O1A C2A C7A . . 119.6(3) ?
    C4A C3A C2A . . 118.9(5) ?
    C4A C3A H3A . . 120.6 ?
    C2A C3A H3A . . 120.6 ?
    C5A C4A C3A . . 122.5(5) ?
    C5A C4A H4A . . 116(2) ?
    C3A C4A H4A . . 122(3) ?
    C4A C5A C6A . . 120.6(4) ?
    C4A C5A H5A . . 119.7 ?
    C6A C5A H5A . . 119.7 ?
    C7A C6A C5A . . 117.9(4) ?
    C7A C6A H6A . . 121.0 ?
    C5A C6A H6A . . 121.0 ?
    C6A C7A C2A . . 118.3(4) ?
    C6A C7A C8A . . 124.9(4) ?
    C2A C7A C8A . . 116.7(2) ?
    C9A C8A C17A . . 121.3(4) ?
    C9A C8A C7A . . 121.0(3) ?
    C17A C8A C7A . . 117.7(3) ?
    C8A C9A C1A . . 121.9(3) ?
    C8A C9A H9A . . 118(2) ?
    C1A C9A H9A . . 120(2) ?
    C11A C10A C1A . . 113.4(2) ?
    C11A C10A H10A . . 108.9 ?
    C1A C10A H10A . . 108.9 ?
    C11A C10A H10B . . 108.9 ?
    C1A C10A H10B . . 108.9 ?
    H10A C10A H10B . . 107.7 ?
    N2A C11A C10A . . 110.4(2) ?
    N2A C11A H11A . . 112.2(16) ?
    C10A C11A H11A . . 100.4(16) ?
    N2A C11A H11B . . 106.1(15) ?
    C10A C11A H11B . . 115.1(15) ?
    H11A C11A H11B . . 113(2) ?
    N2A C12A C13A . . 111.2(2) ?
    N2A C12A H12A . . 109.4 ?
    C13A C12A H12A . . 109.4 ?
    N2A C12A H12B . . 109.4 ?
    C13A C12A H12B . . 109.4 ?
    H12A C12A H12B . . 108.0 ?
    C12A C13A C1A . . 113.8(2) ?
    C12A C13A H13A . . 108.8 ?
    C1A C13A H13A . . 108.8 ?
    C12A C13A H13B . . 108.8 ?
    C1A C13A H13B . . 108.8 ?
    H13A C13A H13B . . 107.7 ?
    O2A C14A N3A . . 121.0(2) ?
    O2A C14A N2A . . 121.2(2) ?
    N3A C14A N2A . . 117.7(2) ?
    C16A C15A N3A . . 114.1(3) ?
    C16A C15A H15A . . 108.7 ?
    N3A C15A H15A . . 108.7 ?
    C16A C15A H15B . . 108.7 ?
    N3A C15A H15B . . 108.7 ?
    H15A C15A H15B . . 107.6 ?
    C15A C16A H16A . . 109.5 ?
    C15A C16A H16B . . 109.5 ?
    H16A C16A H16B . . 109.5 ?
    C15A C16A H16C . . 109.5 ?
    H16A C16A H16C . . 109.5 ?
    H16B C16A H16C . . 109.5 ?
    N1A C17A C8A . . 177.0(5) ?
    C2B O1B C1B . . 117.26(16) ?
    C14B N2B C11B . . 122.66(18) ?
    C14B N2B C12B . . 117.30(18) ?
    C11B N2B C12B . . 114.26(18) ?
    C14B N3B C15B . . 113.3(5) ?
    C14B N3B C15C . . 130.6(6) ?
    C14B N3B H2N3 . . 120.6(16) ?
    C15B N3B H2N3 . . 121.0(17) ?
    C15C N3B H2N3 . . 108.1(18) ?
    O1B C1B C9B . . 109.72(17) ?
    O1B C1B C10B . . 104.95(17) ?
    C9B C1B C10B . . 112.0(2) ?
    O1B C1B C13B . . 109.74(18) ?
    C9B C1B C13B . . 111.29(19) ?
    C10B C1B C13B . . 108.90(17) ?
    C3B C2B O1B . . 117.6(2) ?
    C3B C2B C7B . . 121.1(2) ?
    O1B C2B C7B . . 121.1(2) ?
    C2B C3B C4B . . 119.1(3) ?
    C2B C3B H3B . . 120.5 ?
    C4B C3B H3B . . 120.5 ?
    C5B C4B C3B . . 121.1(3) ?
    C5B C4B H4B . . 119.5 ?
    C3B C4B H4B . . 119.5 ?
    C4B C5B C6B . . 119.7(3) ?
    C4B C5B H5B . . 120.2 ?
    C6B C5B H5B . . 120.2 ?
    C5B C6B C7B . . 120.5(3) ?
    C5B C6B H6B . . 119.8 ?
    C7B C6B H6B . . 119.8 ?
    C2B C7B C6B . . 118.5(2) ?
    C2B C7B C8B . . 116.42(19) ?
    C6B C7B C8B . . 125.0(2) ?
    C9B C8B C17B . . 120.9(2) ?
    C9B C8B C7B . . 120.6(2) ?
    C17B C8B C7B . . 118.5(2) ?
    C8B C9B C1B . . 120.6(2) ?
    C8B C9B H9B . . 122.4(16) ?
    C1B C9B H9B . . 117.0(16) ?
    C1B C10B C11B . . 112.3(2) ?
    C1B C10B H10C . . 109.1 ?
    C11B C10B H10C . . 109.1 ?
    C1B C10B H10D . . 109.1 ?
    C11B C10B H10D . . 109.1 ?
    H10C C10B H10D . . 107.9 ?
    N2B C11B C10B . . 110.37(19) ?
    N2B C11B H11C . . 110.2(15) ?
    C10B C11B H11C . . 107.7(15) ?
    N2B C11B H11D . . 107.3(13) ?
    C10B C11B H11D . . 113.7(13) ?
    H11C C11B H11D . . 107(2) ?
    N2B C12B C13B . . 110.99(19) ?
    N2B C12B H12C . . 109.4 ?
    C13B C12B H12C . . 109.4 ?
    N2B C12B H12D . . 109.4 ?
    C13B C12B H12D . . 109.4 ?
    H12C C12B H12D . . 108.0 ?
    C12B C13B C1B . . 112.18(19) ?
    C12B C13B H13C . . 109.2 ?
    C1B C13B H13C . . 109.2 ?
    C12B C13B H13D . . 109.2 ?
    C1B C13B H13D . . 109.2 ?
    H13C C13B H13D . . 107.9 ?
    O2B C14B N3B . . 121.2(2) ?
    O2B C14B N2B . . 120.5(2) ?
    N3B C14B N2B . . 118.1(2) ?
    N3B C15B C16B . . 104.8(8) ?
    N3B C15B H15C . . 110.8 ?
    C16B C15B H15C . . 110.8 ?
    N3B C15B H15D . . 110.8 ?
    C16B C15B H15D . . 110.8 ?
    H15C C15B H15D . . 108.9 ?
    C16C C15C N3B . . 109.1(14) ?
    C16C C15C H15E . . 109.9 ?
    N3B C15C H15E . . 109.9 ?
    C16C C15C H15F . . 109.9 ?
    N3B C15C H15F . . 109.9 ?
    H15E C15C H15F . . 108.3 ?
    C15C C16C H16G . . 109.5 ?
    C15C C16C H16H . . 109.5 ?
    H16G C16C H16H . . 109.5 ?
    C15C C16C H16I . . 109.5 ?
    H16G C16C H16I . . 109.5 ?
    H16H C16C H16I . . 109.5 ?
    N1B C17B C8B . . 178.9(4) ?
loop_
    _geom_torsion_atom_site_label_1
    _geom_torsion_atom_site_label_2
    _geom_torsion_atom_site_label_3
    _geom_torsion_atom_site_label_4
    _geom_torsion_site_symmetry_1
    _geom_torsion_site_symmetry_2
    _geom_torsion_site_symmetry_3
    _geom_torsion_site_symmetry_4
    _geom_torsion
    _geom_torsion_publ_flag
    C2A O1A C1A C9A . . . . -38.2(3) ?
    C2A O1A C1A C10A . . . . -160.6(2) ?
    C2A O1A C1A C13A . . . . 84.2(3) ?
    C1A O1A C2A C3A . . . . -157.3(3) ?
    C1A O1A C2A C7A . . . . 27.4(4) ?
    O1A C2A C3A C4A . . . . -174.1(3) ?
    C7A C2A C3A C4A . . . . 1.1(5) ?
    C2A C3A C4A C5A . . . . -0.5(6) ?
    C3A C4A C5A C6A . . . . -0.8(7) ?
    C4A C5A C6A C7A . . . . 1.4(6) ?
    C5A C6A C7A C2A . . . . -0.8(4) ?
    C5A C6A C7A C8A . . . . 176.1(3) ?
    C3A C2A C7A C6A . . . . -0.4(4) ?
    O1A C2A C7A C6A . . . . 174.7(2) ?
    C3A C2A C7A C8A . . . . -177.5(3) ?
    O1A C2A C7A C8A . . . . -2.4(4) ?
    C6A C7A C8A C9A . . . . 173.9(3) ?
    C2A C7A C8A C9A . . . . -9.2(4) ?
    C6A C7A C8A C17A . . . . -7.6(4) ?
    C2A C7A C8A C17A . . . . 169.3(2) ?
    C17A C8A C9A C1A . . . . 177.4(3) ?
    C7A C8A C9A C1A . . . . -4.2(4) ?
    O1A C1A C9A C8A . . . . 26.8(4) ?
    C10A C1A C9A C8A . . . . 143.1(3) ?
    C13A C1A C9A C8A . . . . -94.6(3) ?
    O1A C1A C10A C11A . . . . -62.8(3) ?
    C9A C1A C10A C11A . . . . 176.5(2) ?
    C13A C1A C10A C11A . . . . 52.8(3) ?
    C14A N2A C11A C10A . . . . -158.1(2) ?
    C12A N2A C11A C10A . . . . 56.5(3) ?
    C1A C10A C11A N2A . . . . -56.3(3) ?
    C14A N2A C12A C13A . . . . 157.7(2) ?
    C11A N2A C12A C13A . . . . -54.9(3) ?
    N2A C12A C13A C1A . . . . 52.8(3) ?
    O1A C1A C13A C12A . . . . 61.0(3) ?
    C9A C1A C13A C12A . . . . -176.4(3) ?
    C10A C1A C13A C12A . . . . -51.0(3) ?
    C15A N3A C14A O2A . . . . 0.5(4) ?
    C15A N3A C14A N2A . . . . 177.4(3) ?
    C12A N2A C14A O2A . . . . -9.0(4) ?
    C11A N2A C14A O2A . . . . -153.3(3) ?
    C12A N2A C14A N3A . . . . 174.1(2) ?
    C11A N2A C14A N3A . . . . 29.8(3) ?
    C14A N3A C15A C16A . . . . -128.1(4) ?
    C2B O1B C1B C9B . . . . 43.8(3) ?
    C2B O1B C1B C10B . . . . 164.34(18) ?
    C2B O1B C1B C13B . . . . -78.8(2) ?
    C1B O1B C2B C3B . . . . 153.4(2) ?
    C1B O1B C2B C7B . . . . -31.4(3) ?
    O1B C2B C3B C4B . . . . 175.5(2) ?
    C7B C2B C3B C4B . . . . 0.3(4) ?
    C2B C3B C4B C5B . . . . 0.7(4) ?
    C3B C4B C5B C6B . . . . -0.8(4) ?
    C4B C5B C6B C7B . . . . 0.1(4) ?
    C3B C2B C7B C6B . . . . -1.0(3) ?
    O1B C2B C7B C6B . . . . -176.04(19) ?
    C3B C2B C7B C8B . . . . 176.1(2) ?
    O1B C2B C7B C8B . . . . 1.1(3) ?
    C5B C6B C7B C2B . . . . 0.8(3) ?
    C5B C6B C7B C8B . . . . -176.0(2) ?
    C2B C7B C8B C9B . . . . 13.7(3) ?
    C6B C7B C8B C9B . . . . -169.4(2) ?
    C2B C7B C8B C17B . . . . -164.4(2) ?
    C6B C7B C8B C17B . . . . 12.5(4) ?
    C17B C8B C9B C1B . . . . -179.8(2) ?
    C7B C8B C9B C1B . . . . 2.1(4) ?
    O1B C1B C9B C8B . . . . -29.7(3) ?
    C10B C1B C9B C8B . . . . -145.8(2) ?
    C13B C1B C9B C8B . . . . 92.0(3) ?
    O1B C1B C10B C11B . . . . 62.5(2) ?
    C9B C1B C10B C11B . . . . -178.47(19) ?
    C13B C1B C10B C11B . . . . -54.9(2) ?
    C14B N2B C11B C10B . . . . 152.5(2) ?
    C12B N2B C11B C10B . . . . -55.1(3) ?
    C1B C10B C11B N2B . . . . 55.4(3) ?
    C14B N2B C12B C13B . . . . -151.31(19) ?
    C11B N2B C12B C13B . . . . 54.7(3) ?
    N2B C12B C13B C1B . . . . -53.9(3) ?
    O1B C1B C13B C12B . . . . -60.2(2) ?
    C9B C1B C13B C12B . . . . 178.10(19) ?
    C10B C1B C13B C12B . . . . 54.1(2) ?
    C15B N3B C14B O2B . . . . -13.1(8) ?
    C15C N3B C14B O2B . . . . 1.9(11) ?
    C15B N3B C14B N2B . . . . 171.4(8) ?
    C15C N3B C14B N2B . . . . -173.7(10) ?
    C11B N2B C14B O2B . . . . 173.9(2) ?
    C12B N2B C14B O2B . . . . 22.2(3) ?
    C11B N2B C14B N3B . . . . -10.5(3) ?
    C12B N2B C14B N3B . . . . -162.2(2) ?
    C14B N3B C15B C16B . . . . 162.7(8) ?
    C15C N3B C15B C16B . . . . 15(3) ?
    C14B N3B C15C C16C . . . . -106.6(11) ?
    C15B N3B C15C C16C . . . . -66(4) ?
loop_
    _geom_hbond_atom_site_label_D
    _geom_hbond_atom_site_label_H
    _geom_hbond_atom_site_label_A
    _geom_hbond_site_symmetry_A
    _geom_hbond_distance_DH
    _geom_hbond_distance_HA
    _geom_hbond_distance_DA
    _geom_hbond_angle_DHA
    N3A H1N3 O2A 4_565 0.81(3) 2.12(3) 2.915(3) 170(3)
    N3B H2N3 O2B 4_575 0.83(2) 2.19(3) 2.983(3) 160(2)
    C11A H11B O2A 4_565 1.00(3) 2.27(3) 3.246(3) 165(2)
    C11B H11C O2B 4_575 0.95(3) 2.50(3) 3.344(3) 147(2)
    C9B H9B O2B 3_767 0.92(3) 2.58(3) 3.473(3) 163(2)
    C13A H13B Cg1 4_554 0.97 2.91 3.843(3) 163
_iucr_refine_instructions_details
;
TITL A4                          New: P21/c
CELL  0.71073  22.7845  14.3370   9.8442   90.000   90.783   90.000
ZERR     8.00   0.0008   0.0005   0.0003    0.000    0.001    0.000
LATT   1
SYMM  - X, 1/2 + Y, 1/2 - Z
SFAC  C    N    O    H
UNIT  136  24   16   152
MERG   3
EQIV $1 x,-y+1/2,+z-1/2
EQIV $2 x,-y+1/2+1,+z-1/2
EQIV $3 -x+2,-y+1,-z+2
HTAB C11A O2A_$1
HTAB N3A O2A_$1
HTAB C11B O2B_$2
HTAB N3B O2B_$2
HTAB C9B O2B_$3
FMAP   2
PLAN   20
ACTA
BOND   $H
MPLA 4 C10B C11B C12B C13B N2B C1B
MPLA 4 C10A C11A C12A C13A N2A C1A
MPLA 4 C7A C9A C8A C2A C1A O1A
MPLA 4 C7B C9B C8B C2B C1B O1B
MPLA 6 C10A C11A C12A C13A N2A C1A
MPLA 4 O2A C14A N3A C15A
MPLA 6 C10A C11A C12A C13A N2A C1A
MPLA 6 C9A C1A C8A C7A C2A O1A
MPLA 6 C10B C11B C12B C13B N2B C1B
MPLA 4 O2B C14B N3B C15B
MPLA 6 C10B C11B C12B C13B N2B C1B
MPLA 6 C9B C1B C8B C7B C2B O1B
CONF
L.S.  20
TEMP
WGHT    0.098500    0.768800
FVAR       0.37409   0.54999
O1A   3    0.641563    0.547918    0.556629    11.00000    0.07955    0.07161 =
         0.09649   -0.02844   -0.01526    0.00501
O2A   3    0.544578    0.216062    0.649829    11.00000    0.10610    0.08086 =
         0.04261    0.01059    0.00120   -0.01004
N1A   2    0.865038    0.641390    0.500746    11.00000    0.11237    0.16367 =
         0.20382    0.07508   -0.02203   -0.04431
N2A   2    0.594363    0.322056    0.524560    11.00000    0.08854    0.06348 =
         0.03840    0.00570   -0.01588   -0.01064
N3A   2    0.522070    0.228470    0.429228    11.00000    0.07793    0.08099 =
         0.04476    0.00605   -0.00395   -0.01902
C1A   1    0.679086    0.473553    0.512732    11.00000    0.07779    0.05514 =
         0.05626   -0.00719   -0.00629    0.00365
C2A   1    0.664032    0.616276    0.640234    11.00000    0.11828    0.05274 =
         0.05953   -0.00563   -0.01617    0.01251
C3A   1    0.626363    0.665737    0.717967    11.00000    0.15169    0.07585 =
         0.08674   -0.01713   -0.01307    0.03021
AFIX  43
H3A   4    0.586836    0.649775    0.720803    11.00000   -1.20000
AFIX   0
C4A   1    0.647303    0.738710    0.791312    11.00000    0.23529    0.07171 =
         0.08590   -0.02474   -0.03376    0.02692
C5A   1    0.703038    0.763225    0.790840    11.00000    0.29496    0.06517 =
         0.08671   -0.01691   -0.05862   -0.02565
AFIX  43
H5A   4    0.715508    0.814291    0.841839    11.00000   -1.20000
AFIX   0
C6A   1    0.744736    0.711768    0.712228    11.00000    0.20463    0.07103 =
         0.08554    0.00881   -0.05659   -0.04328
AFIX  43
H6A   4    0.784280    0.727866    0.713008    11.00000   -1.20000
AFIX   0
C7A   1    0.724313    0.637916    0.635752    11.00000    0.12032    0.04767 =
         0.06105    0.01114   -0.03427   -0.01215
C8A   1    0.759909    0.582219    0.544140    11.00000    0.09145    0.05883 =
         0.08090    0.02389   -0.01966   -0.01314
C9A   1    0.738367    0.508111    0.484241    11.00000    0.09191    0.06344 =
         0.07731    0.01111    0.00265   -0.00010
C10A  1    0.647283    0.434737    0.388879    11.00000    0.11159    0.05932 =
         0.04868    0.00584   -0.00665   -0.00920
AFIX  23
H10A  4    0.642319    0.484187    0.322460    11.00000   -1.20000
H10B  4    0.671372    0.386642    0.348469    11.00000   -1.20000
AFIX   0
C11A  1    0.588815    0.394752    0.419911    11.00000    0.10668    0.05844 =
         0.05079    0.00659   -0.02895   -0.01394
C12A  1    0.622756    0.355569    0.650056    11.00000    0.09901    0.10407 =
         0.04432    0.00743   -0.01889   -0.02824
AFIX  23
H12A  4    0.627820    0.303868    0.712684    11.00000   -1.20000
H12B  4    0.597766    0.401511    0.692709    11.00000   -1.20000
AFIX   0
C13A  1    0.681022    0.398105    0.621974    11.00000    0.08674    0.08396 =
         0.05216    0.01151   -0.01610   -0.01357
AFIX  23
H13A  4    0.707746    0.349334    0.593859    11.00000   -1.20000
H13B  4    0.696614    0.424953    0.705402    11.00000   -1.20000
AFIX   0
C14A  1    0.552323    0.254391    0.539462    11.00000    0.06849    0.05456 =
         0.04192    0.00108    0.00110    0.00655
C15A  1    0.478388    0.154794    0.433491    11.00000    0.08254    0.10272 =
         0.07368    0.00263   -0.00069   -0.03317
AFIX  23
H15A  4    0.479678    0.126229    0.522804    11.00000   -1.20000
H15B  4    0.439797    0.182305    0.420987    11.00000   -1.20000
AFIX   0
C16A  1    0.486099    0.082905    0.332321    11.00000    0.12036    0.12380 =
         0.18550   -0.05699    0.05076   -0.06213
AFIX 137
H16A  4    0.482499    0.109773    0.243272    11.00000   -1.50000
H16B  4    0.456619    0.035754    0.343208    11.00000   -1.50000
H16C  4    0.524299    0.055448    0.343298    11.00000   -1.50000
AFIX   0
C17A  1    0.819345    0.613211    0.519338    11.00000    0.10214    0.10267 =
         0.12834    0.04845   -0.02127   -0.02157
O1B   3    0.822412    0.545567    0.917008    11.00000    0.04507    0.04679 =
         0.08353    0.00716   -0.00233    0.00084
O2B   3    1.000936    0.696919    1.214922    11.00000    0.07658    0.06870 =
         0.05171   -0.00918   -0.00921    0.00119
N1B   2    0.789187    0.188715    0.802436    11.00000    0.10945    0.06652 =
         0.14630   -0.01877   -0.01152   -0.02187
N2B   2    0.952775    0.633425    1.034989    11.00000    0.05627    0.05363 =
         0.04374   -0.00013    0.00044   -0.00974
N3B   2    1.014996    0.759789    1.010004    11.00000    0.07025    0.05722 =
         0.06809    0.00828   -0.02194   -0.01665
C1B   1    0.875633    0.489985    0.927515    11.00000    0.04021    0.04899 =
         0.06259    0.00074   -0.00248   -0.00017
C2B   1    0.771162    0.504716    0.957702    11.00000    0.04275    0.05859 =
         0.05122    0.00919   -0.00530   -0.00018
C3B   1    0.727378    0.562143    1.002377    11.00000    0.05703    0.07170 =
         0.07211    0.00731    0.00438    0.00862
AFIX  43
H3B   4    0.733689    0.625993    1.010599    11.00000   -1.20000
AFIX   0
C4B   1    0.673749    0.523883    1.035023    11.00000    0.05701    0.10315 =
         0.07880    0.01029    0.01432    0.01005
AFIX  43
H4B   4    0.643752    0.562607    1.064483    11.00000   -1.20000
AFIX   0
C5B   1    0.664048    0.430146    1.024759    11.00000    0.05466    0.10984 =
         0.07025    0.01775    0.00907   -0.01087
AFIX  43
H5B   4    0.627885    0.405248    1.048221    11.00000   -1.20000
AFIX   0
C6B   1    0.708093    0.372643    0.979479    11.00000    0.06272    0.07570 =
         0.05603    0.01492   -0.00528   -0.01763
AFIX  43
H6B   4    0.701523    0.308800    0.972330    11.00000   -1.20000
AFIX   0
C7B   1    0.762306    0.409348    0.944381    11.00000    0.04983    0.05914 =
         0.04762    0.00845   -0.01018   -0.00528
C8B   1    0.810770    0.355612    0.887391    11.00000    0.05918    0.04766 =
         0.07086    0.00309   -0.01269   -0.00475
C9B   1    0.863731    0.393048    0.876857    11.00000    0.04831    0.05138 =
         0.08531   -0.00379   -0.00312    0.00421
C10B  1    0.919814    0.540554    0.840891    11.00000    0.04972    0.05918 =
         0.05173   -0.00558   -0.00327   -0.00528
AFIX  23
H10C  4    0.904606    0.545089    0.748612    11.00000   -1.20000
H10D  4    0.955865    0.504630    0.838734    11.00000   -1.20000
AFIX   0
C11B  1    0.933242    0.637592    0.893757    11.00000    0.05808    0.05801 =
         0.04733    0.00261   -0.00121   -0.01048
C12B  1    0.911925    0.585823    1.125380    11.00000    0.05894    0.07325 =
         0.04977    0.00316    0.00677   -0.00747
AFIX  23
H12C  4    0.876018    0.621842    1.131460    11.00000   -1.20000
H12D  4    0.929228    0.581546    1.215743    11.00000   -1.20000
AFIX   0
C13B  1    0.897737    0.489060    1.073753    11.00000    0.05169    0.05927 =
         0.06402    0.01275    0.00154   -0.00623
AFIX  23
H13C  4    0.868075    0.461368    1.130870    11.00000   -1.20000
H13D  4    0.932684    0.450588    1.080212    11.00000   -1.20000
AFIX   0
C14B  1    0.989396    0.698745    1.091919    11.00000    0.05006    0.04379 =
         0.05166   -0.00419   -0.00432    0.00660
PART    1
C15B  1    1.045978    0.834571    1.083001    21.00000    0.07483    0.07108 =
         0.06277    0.00489   -0.00054   -0.02432
AFIX  23
H15C  4    1.068144    0.809740    1.159661    21.00000   -1.20000
H15D  4    1.018532    0.880843    1.115797    21.00000   -1.20000
AFIX   0
C16B  1    1.086831    0.876908    0.978598    21.00000    0.12873    0.12820 =
         0.09157    0.02343   -0.01691   -0.07451
AFIX 137
H16D  4    1.064110    0.900258    0.903122    21.00000   -1.50000
H16E  4    1.113530    0.830032    0.947329    21.00000   -1.50000
H16F  4    1.108617    0.927134    1.019502    21.00000   -1.50000
AFIX   0
PART    2
C15C  1    1.059844    0.831175    1.038575   -21.00000    0.06896    0.07002 =
         0.05831    0.01077   -0.00347   -0.02844
AFIX  23
H15E  4    1.077530    0.820338    1.127366   -21.00000   -1.20000
H15F  4    1.090473    0.827869    0.971269   -21.00000   -1.20000
AFIX   0
C16C  1    1.032421    0.922834    1.034915   -21.00000    0.14185    0.06305 =
         0.11388   -0.00811    0.00826   -0.02233
AFIX 137
H16G  4    1.060840    0.969372    1.060112   -21.00000   -1.50000
H16H  4    1.000477    0.924333    1.097467   -21.00000   -1.50000
H16I  4    1.017855    0.935260    0.944754   -21.00000   -1.50000
AFIX   0
PART    0
C17B  1    0.799146    0.262463    0.839287    11.00000    0.06831    0.05965 =
         0.09903   -0.00351   -0.00893   -0.01081
H9A   4    0.761975    0.477235    0.420139    11.00000    0.10123
H1N3   4    0.530691    0.249383    0.356166    11.00000    0.06629
H4A   4    0.620502    0.778569    0.851936    11.00000    0.13275
H11A  4    0.566916    0.455114    0.456242    11.00000    0.09331
H11B  4    0.567880    0.365115    0.341085    11.00000    0.08118
H2N3   4    1.002611    0.767638    0.931537    11.00000    0.05159
H9B   4    0.894689    0.361381    0.839602    11.00000    0.07184
H11C  4    0.963362    0.663365    0.838770    11.00000    0.06888
H11D  4    0.898671    0.681422    0.889062    11.00000    0.06080
HKLF 4  1.0 -1.00  0.00  0.00  0.00  1.00  0.00  0.00  0.00 -1.00
REM  A4                          New: P21/c
REM R1 =  0.0495 for   3664 Fo > 4sig(Fo)  and  0.0775 for all   5324 data
REM    455 parameters refined using      0 restraints
END
WGHT      0.0994      0.8276
REM Highest difference peak  0.286,  deepest hole -0.198,  1-sigma level  0.038
Q1    1   0.6962  0.5403  0.4681  11.00000  0.05    0.29
Q2    1   0.5853  0.2407  0.6616  11.00000  0.05    0.28
Q3    1   0.5016  0.0890  0.4626  11.00000  0.05    0.28
Q4    1   0.8415  0.6844  0.6087  11.00000  0.05    0.27
Q5    1   0.6021  0.4973  0.4530  11.00000  0.05    0.23
Q6    1   0.6592  0.8167  0.8307  11.00000  0.05    0.22
Q7    1   0.6422  0.4455  0.6756  11.00000  0.05    0.21
Q8    1   0.6472  0.5149  0.6534  11.00000  0.05    0.19
Q9    1   0.8011  0.5585  0.4772  11.00000  0.05    0.18
Q10   1   0.8053  0.7003  0.6613  11.00000  0.05    0.17
Q11   1   0.4611  0.1429  0.2868  11.00000  0.05    0.16
Q12   1   0.4801  0.2126  0.5087  11.00000  0.05    0.16
Q13   1   0.6809  0.6728  0.6635  11.00000  0.05    0.14
Q14   1   0.4580  0.1691  0.5262  11.00000  0.05    0.14
Q15   1   0.5493  0.4377  0.4582  11.00000  0.05    0.13
Q16   1   0.9605  0.7151  1.2145  11.00000  0.05    0.13
Q17   1   0.5561  0.3567  0.5450  11.00000  0.05    0.13
Q18   1   0.5484  0.4022  0.3769  11.00000  0.05    0.13
Q19   1   0.5227  0.2864  0.4789  11.00000  0.05    0.12
Q20   1   0.4324  0.2009  0.5268  11.00000  0.05    0.12
;
data_global
_journal_date_recd_electronic     2012-11-10
_journal_date_accepted     2012-12-18
_journal_name_full     'Acta Crystallographica, Section E'
_journal_year     2013
_journal_volume     69
_journal_issue      1
_journal_page_first     o138
_journal_page_last     o138
_journal_paper_category     QO
_journal_paper_doi     10.1107/S1600536812051124
_journal_coeditor_code     LD2085
_publ_contact_author_name     'N. Srinivasan'
_publ_contact_author_address
;
Department of Physics
Thiagarajar College
Madurai 625 009
India
;
_publ_contact_author_email     vasan692000@yahoo.co.in
_publ_contact_author_fax     '91 452 2312375'
_publ_contact_author_phone     '91 452 2311875'
_publ_section_title
;
4-Cyano-<i>N</i>-ethylspiro[chromene-2,4'-piperidine]-1'-carboxamide
;
loop_
    _publ_author_name
    _publ_author_address
    'P. Rajalakshmi'
;
Department of Physics
Thiagarajar College
Madurai 625 009
India
;
    'N. Srinivasan'
;
Department of Physics
Thiagarajar College
Madurai 625 009
India
;
    'R. V. Krishnakumar'
;
Department of Physics
Thiagarajar College
Madurai 625 009
India
;
