# Supplementary material for: 4-Cyano-N-ethyl­spiro­[chromene-2,4′-piperidine]-1′-carboxamide
Source: Acta Crystallogr Sect E Struct Rep Online. 2012 Dec 22;69(Pt 1):o138. doi: 10.1107/S1600536812051124 (PMC3588295; doi:10.1107/S1600536812051124)
Supplement: Supplementary file 2 [file e-69-0o138-Isup2.hkl]

#
# h,k,l, Fc-squared, Fo-squared, sigma(Fo-squared) and status flag
#
data_I
_shelx_title ' A4                          New: P21/c'
_shelx_refln_list_code          4
_shelx_F_calc_maximum      269.04
_exptl_crystal_F_000      1264.00
_reflns_d_resolution_high  0.8561
 
loop_
 _symmetry_equiv_pos_as_xyz
 'x, y, z'
 '-x, y+1/2, -z+1/2'
 '-x, -y, -z'
 'x, -y-1/2, z-1/2'
 
_cell_length_a    22.7845
_cell_length_b    14.3370
_cell_length_c     9.8442
_cell_angle_alpha  90.000
_cell_angle_beta   90.783
_cell_angle_gamma  90.000
 
_shelx_F_squared_multiplier     1.000
 
loop_
 _refln_index_h
 _refln_index_k
 _refln_index_l
 _refln_F_squared_calc
 _refln_F_squared_meas
 _refln_F_squared_sigma
 _refln_observed_status
   1   0   0       19.01       -0.05      0.05 o
   2   0   0      895.84       -0.45      0.45 o
   3   0   0    14334.82    12752.54    159.47 o
   4   0   0     1547.79     1639.47     21.28 o
   5   0   0     1269.03     1065.87     14.45 o
   6   0   0     2667.26     2749.42     35.31 o
   7   0   0     3369.20     3159.21     40.60 o
   8   0   0      552.74      476.02     10.63 o
   9   0   0     2382.50     2395.10     39.00 o
  11   0   0     1651.06     1688.93     26.04 o
  12   0   0      347.46      419.62      9.76 o
  13   0   0       12.87       11.08      2.41 o
  14   0   0        0.55       13.11      2.70 o
  15   0   0     1259.38     1336.20     24.79 o
  16   0   0      213.10      227.97      7.47 o
  17   0   0      438.34      469.12     11.77 o
  18   0   0        1.12        4.89      5.60 o
  19   0   0       79.14       61.86     11.15 o
  20   0   0      111.03       98.43     12.90 o
  21   0   0      210.93      216.23     13.56 o
  22   0   0      419.46      396.67     11.42 o
  23   0   0        5.31       10.28      4.58 o
  24   0   0        0.30       -0.17      4.43 o
  25   0   0       22.69       24.14      5.50 o
  26   0   0       25.64       24.86      4.01 o
   1   1   0       17.27       -0.16      0.16 o
   2   1   0     1319.99     1079.27     29.86 o
   3   1   0     3733.64     3961.67     32.19 o
   4   1   0    15204.13    15010.20    125.62 o
   5   1   0     1614.93     1674.80     14.82 o
   6   1   0       33.90       37.13      1.25 o
   7   1   0     2218.43     2070.10     19.30 o
   8   1   0      535.57      526.67      6.33 o
   9   1   0     1433.99     1576.99     18.01 o
  10   1   0     1977.95     2015.72     20.29 o
  11   1   0     2058.63     2470.52     24.63 o
  12   1   0       78.04      101.40     11.35 o
  13   1   0       52.43       56.01      2.56 o
  14   1   0       52.88       53.03      2.95 o
  15   1   0       10.76        8.39      1.89 o
  16   1   0      249.78      222.85      4.83 o
  17   1   0        9.14       11.77      1.93 o
  18   1   0       38.22       57.92      3.58 o
  19   1   0      121.41      133.54      5.07 o
  20   1   0        0.00        3.50      2.65 o
  21   1   0       41.93       40.84      3.56 o
  22   1   0       18.62       25.04      3.29 o
  23   1   0        1.39       -2.45      3.00 o
  24   1   0       28.30       32.65      2.99 o
  25   1   0        5.32        4.94      2.47 o
  26   1   0        6.31        6.09      2.86 o
   0   2   0       16.97       -0.07      0.41 o
   1   2   0     1484.52     1329.07     11.86 o
   2   2   0    25127.90    23959.58    195.29 o
   3   2   0       38.60       41.80      1.35 o
   4   2   0    18102.84    17921.98    133.36 o
   5   2   0    15359.98    15093.19    116.03 o
   6   2   0     1354.32     1395.16     12.26 o
   7   2   0     4789.09     4882.06     41.60 o
   8   2   0        0.00        0.15      0.87 o
   9   2   0        6.35        6.65      1.22 o
  10   2   0     1467.44     1427.77     15.50 o
  11   2   0     1106.29     1219.87     13.14 o
  12   2   0     2258.25     2182.05     21.98 o
  13   2   0     1026.72      897.02     10.95 o
  14   2   0      537.22      591.78      8.17 o
  15   2   0      799.20      825.02     11.41 o
  16   2   0        6.26        7.63      1.93 o
  17   2   0        0.00       -0.56      1.75 o
  18   2   0        0.96        3.82      2.05 o
  19   2   0      194.50      219.99      6.84 o
  20   2   0      531.26      482.14      9.90 o
  21   2   0        3.50        7.84      3.19 o
  22   2   0      139.59      128.23      5.22 o
  23   2   0        6.66       13.95      2.54 o
  24   2   0        0.73        2.55      2.60 o
  25   2   0        0.00       -2.43      2.43 o
  26   2   0        3.67       -1.21      3.99 o
   1   3   0      148.07      197.53      3.22 o
   2   3   0     7682.96     7274.66     61.93 o
   3   3   0     1716.51     1702.37     14.69 o
   4   3   0     6868.39     6537.68     50.97 o
   5   3   0    10051.75     9660.48     72.16 o
   6   3   0       10.03       23.44      1.19 o
   7   3   0     3247.77     3176.31     26.56 o
   8   3   0     1824.07     1564.73     14.59 o
   9   3   0      264.31      195.60      3.46 o
  10   3   0     5641.48     5601.40     50.20 o
  11   3   0       93.64       93.15      2.64 o
  12   3   0      520.05      624.78      8.54 o
  13   3   0       67.15       74.18      2.81 o
  14   3   0       15.23       14.18      1.83 o
  15   3   0       35.75       35.41      2.35 o
  16   3   0       22.15       28.02      2.30 o
  17   3   0        0.02        0.34      1.80 o
  18   3   0        2.53        2.43      2.05 o
  19   3   0       42.42       31.43      4.32 o
  20   3   0       12.69       15.73      2.95 o
  21   3   0        9.87        6.40      2.71 o
  22   3   0       96.86       75.87      4.06 o
  23   3   0       31.76       33.18      3.17 o
  24   3   0        1.09       -1.43      3.41 o
  25   3   0        2.58        2.41      4.41 o
  26   3   0        4.89        2.29      3.98 o
   0   4   0      574.66      565.94      7.98 o
   1   4   0      438.15      506.72      7.27 o
   2   4   0       25.02       37.79      2.21 o
   3   4   0       31.82       24.60      1.35 o
   4   4   0     3618.41     3429.50     27.48 o
   5   4   0      168.23      210.81      2.97 o
   6   4   0      897.17      881.67      8.54 o
   7   4   0      112.96      110.99      3.31 o
   8   4   0      722.13      749.00      7.91 o
   9   4   0     7512.70     7757.73     65.54 o
  10   4   0       14.44       22.45      1.78 o
  11   4   0     2006.45     1933.18     21.76 o
  12   4   0       37.61       26.27      1.87 o
  13   4   0      129.55      112.90      3.31 o
  14   4   0       27.70       37.06      2.20 o
  15   4   0        3.02       -0.03      1.96 o
  16   4   0        0.17        0.36      1.68 o
  17   4   0       31.64       24.36      2.31 o
  18   4   0      107.55       94.75      4.00 o
  19   4   0       49.18       44.59      3.10 o
  20   4   0       14.48       13.91      2.51 o
  21   4   0      251.48      275.55      9.74 o
  22   4   0        0.22        1.92      3.10 o
  23   4   0        0.20       -1.32      3.54 o
  24   4   0        2.77       -2.29      3.54 o
  25   4   0        6.19        2.53      4.08 o
   1   5   0     1727.41     1717.74     17.45 o
   2   5   0       19.26       17.79      1.23 o
   3   5   0     2352.31     2513.25     23.57 o
   4   5   0       86.08       78.28      1.97 o
   5   5   0     1767.12     1809.01     16.63 o
   6   5   0     1222.64     1222.51     11.88 o
   7   5   0     2619.07     2762.26     25.74 o
   8   5   0      501.89      568.66      8.79 o
   9   5   0     3064.29     3462.19     34.08 o
  10   5   0     1570.21     1699.72     18.12 o
  11   5   0      191.69      160.87      4.35 o
  12   5   0      325.09      354.30      6.11 o
  13   5   0       20.27       16.54      1.85 o
  14   5   0      154.00      155.56      3.99 o
  15   5   0        2.26        2.11      1.71 o
  16   5   0      171.06      198.75      4.69 o
  17   5   0        0.94       -1.75      1.75 o
  18   5   0       11.51        5.60      2.17 o
  19   5   0       34.12       35.80      4.40 o
  20   5   0       20.63       22.35      4.31 o
  21   5   0      211.50      202.31     10.99 o
  22   5   0       24.36       32.69      5.13 o
  23   5   0        7.06        8.10      7.35 o
  24   5   0        0.57        2.77      4.57 o
  25   5   0        0.76       -1.72      5.08 o
   0   6   0      456.19      423.36     11.08 o
   1   6   0     2386.39     2387.68     23.93 o
   2   6   0        5.14        1.43      0.78 o
   3   6   0       22.70       15.30      2.03 o
   4   6   0      809.51      991.14     10.09 o
   5   6   0      175.07      174.66      3.20 o
   6   6   0     1299.91     1247.39     13.66 o
   7   6   0       38.16       31.29      1.82 o
   8   6   0       42.18       39.86      2.92 o
   9   6   0      401.82      399.17     10.12 o
  10   6   0      354.78      346.62      5.61 o
  11   6   0      223.77      194.01      4.11 o
  12   6   0      485.30      525.11      8.36 o
  13   6   0        4.36       -1.37      1.58 o
  14   6   0        5.95       17.00      2.01 o
  15   6   0       31.09       35.13      2.47 o
  16   6   0       59.59       60.88      4.29 o
  17   6   0       42.76       43.26      4.34 o
  18   6   0      113.92      112.67      6.05 o
  19   6   0      212.10      236.89      7.36 o
  20   6   0        9.02        1.54      4.20 o
  21   6   0        0.05        1.73      3.95 o
  22   6   0        3.83        2.50      4.14 o
  23   6   0        0.00       -3.82      5.83 o
  24   6   0        1.55       -4.37      4.37 o
   1   7   0      261.29      360.81      5.50 o
   2   7   0       47.17       38.20      1.95 o
   3   7   0       37.40       23.17      1.66 o
   4   7   0      695.26      782.19     10.03 o
   5   7   0       31.26       48.73      3.05 o
   6   7   0       54.09       85.28      2.80 o
   7   7   0      249.97      311.07      5.34 o
   8   7   0       26.04       25.69      2.00 o
   9   7   0      227.64      208.65      4.88 o
  10   7   0       67.51       76.95      3.15 o
  11   7   0       21.29       26.90      1.98 o
  12   7   0       71.41       74.55      2.82 o
  13   7   0       44.49       63.51      3.73 o
  14   7   0      474.71      506.78     10.95 o
  15   7   0       79.70       84.68      3.99 o
  16   7   0       88.25       70.25      4.12 o
  17   7   0      259.15      305.64      8.17 o
  18   7   0       87.02       75.10      5.41 o
  19   7   0        8.92        3.38      4.02 o
  20   7   0        6.59        1.71      4.16 o
  21   7   0       21.18       16.76      4.79 o
  22   7   0        1.58       -3.97      3.97 o
  23   7   0       13.33       11.20      4.61 o
  24   7   0        0.42        4.69      4.45 o
   0   8   0     1258.55     1383.85     29.13 o
   1   8   0       21.50       26.89      1.97 o
   2   8   0      161.19      154.54      4.29 o
   3   8   0      302.33      301.98      5.24 o
   4   8   0        0.16        1.72      1.46 o
   5   8   0     1628.78     1507.45     16.66 o
   6   8   0       82.37      114.72      3.41 o
   7   8   0      281.53      312.82      5.61 o
   8   8   0      212.99      195.62      4.44 o
   9   8   0        2.29        3.34      1.99 o
  10   8   0        1.76       -0.36      1.67 o
  11   8   0      447.51      454.58      7.85 o
  12   8   0      688.09      701.35     10.55 o
  13   8   0       82.59       91.39      3.98 o
  14   8   0      156.29      162.69      5.30 o
  15   8   0        7.79        3.31      2.58 o
  16   8   0       30.81       20.70      4.25 o
  17   8   0       29.14       18.15      4.04 o
  18   8   0        0.00       -3.22      3.76 o
  19   8   0       12.22        6.45      4.41 o
  20   8   0        3.53        7.60      4.52 o
  21   8   0       17.59       21.84      4.97 o
  22   8   0        4.52        3.29      4.49 o
  23   8   0        7.65        4.52      4.78 o
   1   9   0      488.69      463.78      9.82 o
   2   9   0      167.16      162.71      7.23 o
   3   9   0        8.28        7.65      1.83 o
   4   9   0      319.62      307.51      5.86 o
   5   9   0       16.80       11.95      2.05 o
   6   9   0      286.64      234.28      5.14 o
   7   9   0       27.61       32.28      2.43 o
   8   9   0       15.15       10.49      2.03 o
   9   9   0        2.06       -1.27      1.97 o
  10   9   0        8.50       11.89      2.57 o
  11   9   0      593.67      559.57      9.84 o
  12   9   0      371.10      362.84      9.65 o
  13   9   0      120.25      140.86      5.75 o
  14   9   0      269.90      229.60      9.12 o
  15   9   0        0.18        1.67      2.97 o
  16   9   0       24.25       20.93      4.25 o
  17   9   0       73.92       70.78      6.00 o
  18   9   0        5.24        4.66      4.26 o
  19   9   0        3.72       -3.14      3.96 o
  20   9   0        0.50        0.93      4.38 o
  21   9   0       53.13       60.20      7.78 o
  22   9   0       12.93        7.71      5.51 o
   0  10   0       51.29       70.92      7.32 o
   1  10   0      161.72      170.53      8.65 o
   2  10   0       12.93       14.37      2.02 o
   3  10   0       15.35       23.62      2.45 o
   4  10   0      226.16      228.40      5.59 o
   5  10   0        8.31        7.00      2.23 o
   6  10   0      326.86      320.43      6.77 o
   7  10   0      411.39      414.97      7.98 o
   8  10   0      788.12      815.48     12.50 o
   9  10   0     1372.31     1294.11     17.63 o
  10  10   0       48.81       47.12      4.04 o
  11  10   0      625.63      649.77     12.23 o
  12  10   0      167.60      211.83      7.12 o
  13  10   0      277.70      255.10      7.69 o
  14  10   0       13.62       12.50      3.47 o
  15  10   0       15.15       13.46      4.68 o
  16  10   0        0.14       -3.77      3.81 o
  17  10   0       16.17       10.78      4.64 o
  18  10   0        6.18       11.59      4.57 o
  19  10   0       14.23       16.51      5.39 o
  20  10   0        4.23       11.15      4.81 o
  21  10   0        2.58        1.17      4.55 o
   1  11   0       21.67       11.81      2.66 o
   2  11   0        1.92       -1.67      1.67 o
   3  11   0       11.55        5.70      2.18 o
   4  11   0        0.74       -0.07      1.86 o
   5  11   0       38.50       33.77      2.96 o
   6  11   0      603.13      670.23     16.80 o
   7  11   0      342.77      337.87      8.24 o
   8  11   0        0.33       -2.39      2.80 o
   9  11   0       33.38       45.01      4.02 o
  10  11   0        7.99       13.16      3.22 o
  11  11   0       50.16       54.34      4.38 o
  12  11   0      260.07      292.52      8.29 o
  13  11   0       53.31       49.28      4.64 o
  14  11   0        3.05        4.69      4.42 o
  15  11   0        8.52        7.16      5.38 o
  16  11   0        9.53        4.38      4.38 o
  17  11   0        0.05        4.44      4.49 o
  18  11   0       11.32        8.76      5.54 o
  19  11   0        3.47       -0.31      4.37 o
  20  11   0        0.14       -0.53      7.44 o
   0  12   0        0.61       -3.29      3.29 o
   1  12   0       45.25       48.89      4.11 o
   2  12   0        1.26       -0.62      2.43 o
   3  12   0       58.09       42.13      4.29 o
   4  12   0        7.12        1.19      2.15 o
   5  12   0        0.16       -3.02      3.85 o
   6  12   0      233.68      212.50      9.82 o
   7  12   0       37.93       43.16      4.67 o
   8  12   0      155.75      186.28     10.25 o
   9  12   0       85.65       76.53      6.91 o
  10  12   0        9.50       11.77      3.65 o
  11  12   0      146.99      166.15      7.01 o
  12  12   0       12.54        8.62      3.55 o
  13  12   0        5.25        5.03      4.29 o
  14  12   0       20.32       24.36      5.01 o
  15  12   0       30.31       18.95      5.03 o
  16  12   0        7.58        2.60      4.52 o
  17  12   0        4.77        9.90      4.66 o
  18  12   0        2.39       -2.47      4.50 o
   1  13   0      218.11      220.93     13.74 o
   2  13   0      118.31      118.06      7.48 o
   3  13   0       71.85       59.81      6.18 o
   4  13   0       30.75       27.39      5.15 o
   5  13   0       86.15       90.08      7.05 o
   6  13   0        3.31        1.63      5.85 o
   7  13   0        0.05        5.68      5.69 o
   8  13   0      138.10      152.63     11.55 o
   9  13   0        3.27        3.76      5.96 o
  10  13   0       60.22       72.77      8.37 o
  11  13   0        3.24       -1.04      3.99 o
  12  13   0        2.65        5.32      4.25 o
  13  13   0        0.84        2.93      4.26 o
  14  13   0       48.96       67.06      8.93 o
  15  13   0       13.89       20.93      9.30 o
  16  13   0        1.86       12.22      7.05 o
   0  14   0        0.26       -0.29      6.11 o
   1  14   0       24.07       23.77      5.32 o
   2  14   0       12.79       -1.62      5.07 o
   3  14   0        1.78        6.20      5.46 o
   4  14   0      200.35      228.27     15.99 o
   5  14   0       50.03       56.18     10.22 o
   6  14   0       76.45       92.72      8.88 o
   7  14   0        7.33       -0.51      5.87 o
   8  14   0      109.37      121.49      9.89 o
   9  14   0        9.72       11.70      6.62 o
  10  14   0       17.34       26.25      7.08 o
  11  14   0       14.66       24.60      7.08 o
  12  14   0       16.91       20.39      8.91 o
  13  14   0       12.83       23.39      8.59 o
  14  14   0        0.07       -4.45      7.55 o
   1  15   0        6.13        8.70      7.59 o
   2  15   0        4.06       11.38      9.18 o
   3  15   0        4.43       -6.79      6.79 o
   4  15   0        2.89       11.26      8.03 o
   5  15   0      142.58      172.73     14.14 o
   6  15   0        0.79       -0.30      7.64 o
   7  15   0       60.30       57.33     10.58 o
   8  15   0       22.35       16.04      8.81 o
   9  15   0        0.37      -10.97     10.97 o
  10  15   0        1.45       -7.18     14.86 o
  11  15   0        0.05       12.30      8.48 o
   0  16   0       50.88       44.16     14.22 o
   1  16   0       13.87       -2.51     14.08 o
   2  16   0        0.35        2.72      7.78 o
   3  16   0       25.35        8.08      8.56 o
   4  16   0        6.13       19.26      9.17 o
   5  16   0       10.14       11.61      9.03 o
   6  16   0        1.67       15.12     10.50 o
   7  16   0        5.07        5.72     10.58 o
 -23   1   1        1.91        0.50      3.43 o
 -22   1   1        1.77        4.25      2.66 o
 -21   1   1       25.30       28.32      2.42 o
 -20   1   1      279.88      342.61      6.62 o
 -19   1   1      100.19      101.56      4.95 o
 -18   1   1      809.06      822.36     11.58 o
 -17   1   1      404.51      449.90      6.51 o
 -16   1   1        0.30        1.38      1.23 o
 -15   1   1      123.52      135.32      3.03 o
 -14   1   1        2.79        5.61      1.20 o
 -13   1   1        0.60        0.07      1.06 o
 -12   1   1       59.94       50.86      1.74 o
 -11   1   1       23.18       30.09      1.26 o
 -10   1   1      104.12       85.18      1.81 o
  -9   1   1        2.74        5.38      0.94 o
  -8   1   1        2.57        2.22      0.86 o
  -7   1   1      826.39      792.20      7.63 o
  -6   1   1      270.59      295.38      4.45 o
  -5   1   1    11752.48    11833.32    103.87 o
  -4   1   1     2524.32     2681.81     25.31 o
  -3   1   1    14695.21    14164.15    120.97 o
  -2   1   1     1579.78     1582.28     14.28 o
  -1   1   1    27915.40    23541.57    946.52 o
   0   1   1     3103.56     2489.09     75.78 o
   1   1   1      135.11      111.29      3.02 o
   2   1   1      273.44      257.69      3.30 o
   3   1   1     6322.34     6176.80     57.89 o
   4   1   1      903.78      952.83      9.83 o
   5   1   1     1630.46     1597.46     15.95 o
   6   1   1      340.19      266.58      7.67 o
   7   1   1        9.28       14.06      1.05 o
   8   1   1      978.81      843.02      8.72 o
   9   1   1      108.59      118.88      2.80 o
  10   1   1     1055.41     1031.93     12.69 o
  11   1   1      120.46      150.16      4.29 o
  12   1   1        0.36        2.25      1.69 o
  13   1   1      111.32      115.09      5.96 o
  14   1   1      153.07      154.36      4.34 o
  15   1   1      155.33      135.38      4.22 o
  16   1   1       24.69       16.57      2.24 o
  17   1   1        3.50        0.85      1.90 o
  18   1   1       13.41       22.74      2.78 o
  19   1   1      416.71      401.76     10.44 o
  20   1   1       54.02       78.98      5.30 o
  21   1   1      563.85      574.64     11.92 o
  22   1   1       20.81       32.56      3.89 o
  23   1   1       10.96        8.52      3.23 o
  24   1   1        7.15        7.03      3.78 o
  25   1   1        0.07       -1.41      5.77 o
  26   1   1        0.27       -0.79      4.01 o
 -25   2   1       17.60       16.58      3.93 o
 -24   2   1        1.81        2.47      2.93 o
 -23   2   1       82.40       92.26      5.46 o
 -22   2   1        1.97        0.77      2.89 o
 -21   2   1       47.09       41.53      4.26 o
 -20   2   1      310.22      337.92      7.68 o
 -19   2   1      107.09      124.23      4.87 o
 -18   2   1      531.77      510.03      9.66 o
 -17   2   1       52.45       51.03      3.03 o
 -16   2   1      136.82      118.05      4.07 o
 -15   2   1       49.66       47.99      2.60 o
 -14   2   1      124.99      132.71      3.45 o
 -13   2   1     1513.05     1452.49     16.50 o
 -12   2   1      212.01      194.12      6.76 o
 -11   2   1       26.14       34.08      2.20 o
 -10   2   1      449.61      415.30      8.78 o
  -9   2   1     1171.87     1067.87     12.31 o
  -8   2   1     2840.32     2690.66     27.90 o
  -7   2   1     3507.01     3317.67     28.62 o
  -6   2   1    10289.88    10138.85     81.43 o
  -5   2   1     4704.50     4816.76     40.77 o
  -4   2   1     8500.58     8322.73     69.94 o
  -3   2   1    12887.97    13545.13    113.63 o
  -2   2   1     1222.39     1274.43     12.13 o
  -1   2   1      166.87      197.01      2.21 o
   0   2   1       23.33       27.05      0.74 o
   1   2   1     2209.21     2525.91     21.01 o
   2   2   1     4332.66     4132.29     31.28 o
   3   2   1    30879.06    29087.25    225.80 o
   4   2   1     1635.97     1653.69     14.19 o
   5   2   1    12296.21    11913.81    100.45 o
   6   2   1      145.06      155.28      2.72 o
   7   2   1       87.66      100.56      2.26 o
   8   2   1       89.95       88.91      2.67 o
   9   2   1     2448.50     2572.30     26.66 o
  10   2   1     3268.24     3209.04     34.85 o
  11   2   1      138.47      135.70      3.67 o
  12   2   1      262.39      238.50      4.81 o
  13   2   1       40.41       36.31      2.26 o
  14   2   1       35.23       42.69      2.54 o
  15   2   1        3.71        2.61      1.59 o
  16   2   1      111.69      121.88      3.92 o
  17   2   1       24.93       39.44      2.95 o
  18   2   1      166.09      164.07      4.71 o
  19   2   1       27.60       25.73      3.36 o
  20   2   1      201.05      235.14      7.23 o
  21   2   1      185.73      197.17      6.84 o
  22   2   1      115.04      122.75      7.31 o
  23   2   1        9.00        5.16      3.18 o
  24   2   1        4.07       -2.70      3.57 o
  25   2   1        0.13        5.00      3.87 o
  26   2   1       12.02       21.34      4.76 o
 -26   3   1       17.60       15.21      4.32 o
 -25   3   1        1.26        2.37      3.01 o
 -24   3   1       16.44       12.63      3.44 o
 -23   3   1        2.86        3.47      3.08 o
 -22   3   1        0.01       -2.81      2.81 o
 -21   3   1       29.28       31.65      3.80 o
 -20   3   1       75.67       72.11      4.40 o
 -19   3   1       76.21       90.79      5.48 o
 -18   3   1      367.79      399.88      9.75 o
 -17   3   1       20.27       19.14      2.55 o
 -16   3   1       75.43      100.32      3.68 o
 -15   3   1       10.96       11.95      1.90 o
 -14   3   1       52.73       62.19      2.73 o
 -13   3   1       49.00       51.59      2.44 o
 -12   3   1       60.40       60.26      2.52 o
 -11   3   1      554.46      621.81      8.70 o
 -10   3   1     1515.64     1560.96     16.63 o
  -9   3   1       23.73       51.19      3.10 o
  -8   3   1       53.92       58.06      2.07 o
  -7   3   1     1852.15     1751.86     16.87 o
  -6   3   1     2266.76     1940.95     18.06 o
  -5   3   1     3028.16     2747.87     23.02 o
  -4   3   1    15169.77    14808.96    130.92 o
  -3   3   1      582.46      585.15      6.26 o
  -2   3   1        5.79       10.45      0.71 o
  -1   3   1      131.07      101.46      1.93 o
   0   3   1     2822.93     2883.44     23.82 o
   1   3   1     6046.23     5757.75     43.33 o
   2   3   1     8811.36     8631.62     64.52 o
   3   3   1     1164.02     1335.30     10.87 o
   4   3   1     4186.51     4144.35     31.66 o
   5   3   1      720.94      716.04      8.86 o
   6   3   1      968.66      999.73      9.93 o
   7   3   1      661.50      585.99      8.81 o
   8   3   1      251.42      292.25      4.22 o
   9   3   1      278.05      253.23      4.01 o
  10   3   1       66.15       54.02      2.16 o
  11   3   1      798.01      759.04      9.61 o
  12   3   1      442.95      459.55      6.83 o
  13   3   1        8.97        7.15      1.66 o
  14   3   1      198.10      192.82      4.37 o
  15   3   1       61.58       74.84      2.87 o
  16   3   1       20.09       13.73      2.16 o
  17   3   1        1.75        2.23      1.81 o
  18   3   1       56.60       49.30      3.19 o
  19   3   1      124.78       90.24      4.63 o
  20   3   1      190.91      223.83      9.34 o
  21   3   1        0.04       -0.57      2.88 o
  22   3   1      214.75      226.07      7.32 o
  23   3   1        0.02        4.02      3.03 o
  24   3   1        0.07       -3.57      3.64 o
  25   3   1       28.50       32.62      7.00 o
  26   3   1       14.37        7.72     11.65 o
 -25   4   1       17.64       16.26      3.78 o
 -24   4   1        2.66        5.05      3.48 o
 -23   4   1        6.70        2.90      3.24 o
 -22   4   1       52.80       58.75      4.58 o
 -21   4   1      326.51      332.26      9.44 o
 -20   4   1       24.23       26.44      3.97 o
 -19   4   1        3.39        5.53      2.84 o
 -18   4   1      116.07      117.10      4.94 o
 -17   4   1      281.03      305.28      6.62 o
 -16   4   1       31.47       29.99      2.58 o
 -15   4   1       38.03       36.43      2.94 o
 -14   4   1       26.52       12.72      2.08 o
 -13   4   1       49.78       52.88      2.53 o
 -12   4   1      133.76       97.81      3.16 o
 -11   4   1      760.44      838.38     10.11 o
 -10   4   1     2393.65     2568.60     25.88 o
  -9   4   1     1737.66     1980.28     20.32 o
  -8   4   1       22.21       12.25      1.39 o
  -7   4   1      412.08      487.68      6.08 o
  -6   4   1     8749.87     8397.08     74.77 o
  -5   4   1     2495.59     2361.15     22.32 o
  -4   4   1       26.36       22.30      1.26 o
  -3   4   1     5328.53     5303.55     43.44 o
  -2   4   1      426.96      442.03      4.73 o
  -1   4   1      669.22      726.21      6.76 o
   0   4   1       11.21        6.18      0.99 o
   1   4   1     1678.18     1617.58     13.53 o
   2   4   1      969.67     1120.37      9.46 o
   3   4   1      343.54      389.01      4.03 o
   4   4   1      213.16      213.59      2.87 o
   5   4   1      842.27      770.27      7.32 o
   6   4   1       57.12       57.91      1.88 o
   7   4   1     3708.11     3899.16     37.66 o
   8   4   1      401.80      438.95      9.20 o
   9   4   1      841.15      778.59      8.85 o
  10   4   1      139.99      173.87      4.78 o
  11   4   1     1194.43     1135.65     12.76 o
  12   4   1     1289.54     1528.70     16.51 o
  13   4   1       84.83       83.20      2.81 o
  14   4   1       40.27       47.67      2.35 o
  15   4   1        0.84        2.56      1.55 o
  16   4   1      195.79      193.68      4.53 o
  17   4   1      193.67      169.65      4.45 o
  18   4   1      123.93      106.14      3.98 o
  19   4   1       15.73        9.40      2.71 o
  20   4   1       10.11        9.93      2.79 o
  21   4   1      133.27      107.25      4.93 o
  22   4   1       29.67       41.42      3.83 o
  23   4   1       13.52       21.02      3.51 o
  24   4   1        1.66       -1.34      3.34 o
  25   4   1        5.00        0.26      3.65 o
 -25   5   1        1.53       -0.57      3.62 o
 -24   5   1        5.35       11.32      3.86 o
 -23   5   1       13.25        9.55      3.66 o
 -22   5   1       36.74       34.70      4.70 o
 -21   5   1       25.13       10.99      3.57 o
 -20   5   1      122.48      123.92      5.85 o
 -19   5   1        0.74       -0.33      2.84 o
 -18   5   1        3.01        1.37      2.64 o
 -17   5   1      213.42      205.02      6.21 o
 -16   5   1      133.65      116.26      4.83 o
 -15   5   1       23.86       23.25      2.37 o
 -14   5   1      305.65      325.91      6.23 o
 -13   5   1      119.26      118.21      3.71 o
 -12   5   1       40.09       32.91      2.12 o
 -11   5   1      100.43      113.88      3.19 o
 -10   5   1       26.62       31.27      2.01 o
  -9   5   1     2760.56     2831.66     28.32 o
  -8   5   1        5.50       -0.19      1.35 o
  -7   5   1      317.04      246.53      4.30 o
  -6   5   1     1986.13     1874.25     19.21 o
  -5   5   1       63.30       50.30      1.93 o
  -4   5   1      141.92      136.85      4.99 o
  -3   5   1        0.83        2.79      1.25 o
  -2   5   1      595.57      681.19      7.20 o
  -1   5   1      289.71      274.21      5.29 o
   0   5   1      965.61      791.20     14.27 o
   1   5   1      354.05      420.42      4.75 o
   2   5   1      453.03      434.01      4.92 o
   3   5   1     1905.95     1973.35     17.93 o
   4   5   1      116.27      104.14      2.28 o
   5   5   1      117.88      109.48      2.32 o
   6   5   1      231.32      159.73      3.07 o
   7   5   1      697.14      756.07      8.34 o
   8   5   1        1.38        3.97      1.19 o
   9   5   1     1564.37     1736.80     18.08 o
  10   5   1     1001.61      969.93     11.28 o
  11   5   1       96.81      103.51      3.08 o
  12   5   1        0.18        2.32      1.41 o
  13   5   1        9.03        3.99      1.57 o
  14   5   1       36.36       39.29      2.32 o
  15   5   1      101.50       93.14      3.23 o
  16   5   1      109.60      102.96      3.50 o
  17   5   1       34.97       32.65      2.79 o
  18   5   1       47.30       52.94      4.58 o
  19   5   1        3.32        1.25      2.51 o
  20   5   1       42.25       47.31      3.65 o
  21   5   1        2.74       -2.88      3.02 o
  22   5   1       40.24       46.92      3.77 o
  23   5   1        7.03        0.45      2.92 o
  24   5   1        1.36       -3.13      3.13 o
  25   5   1        0.53       -1.92      4.47 o
 -24   6   1        5.02        5.36      5.66 o
 -23   6   1        5.80        4.28      5.29 o
 -22   6   1        1.24        0.33      3.22 o
 -21   6   1       32.21       29.94      4.03 o
 -20   6   1       12.87       15.00      3.72 o
 -19   6   1      318.72      343.96      9.32 o
 -18   6   1      570.97      533.14     10.78 o
 -17   6   1      102.26      113.00      4.98 o
 -16   6   1      262.87      249.01      6.81 o
 -15   6   1      167.83      186.48      5.41 o
 -14   6   1      287.16      272.39      5.85 o
 -13   6   1      169.61      187.53      4.50 o
 -12   6   1      911.73      894.36     11.22 o
 -11   6   1       69.07       76.34      2.82 o
 -10   6   1      772.84      624.47      8.44 o
  -9   6   1      458.64      447.57      6.62 o
  -8   6   1     1545.91     1499.46     16.30 o
  -7   6   1     2242.06     2294.42     23.47 o
  -6   6   1       98.35       90.75      2.91 o
  -5   6   1      835.46      850.20     10.54 o
  -4   6   1      329.67      343.90      6.78 o
  -3   6   1       59.63       34.76      2.73 o
  -2   6   1     2068.09     2023.23     21.80 o
  -1   6   1     2549.85     2357.90     22.28 o
   0   6   1     1101.48     1059.39     10.54 o
   1   6   1     1482.56     1651.71     15.45 o
   2   6   1       50.60       58.20      2.10 o
   3   6   1     9481.27    10362.13     87.21 o
   4   6   1     1872.60     1974.24     18.21 o
   5   6   1     1969.43     2015.20     18.67 o
   6   6   1      811.13      877.83      9.91 o
   7   6   1      389.05      448.82      6.40 o
   8   6   1      372.71      314.19      4.83 o
   9   6   1      973.59      983.38     10.90 o
  10   6   1      153.55      168.21      3.81 o
  11   6   1       57.37       73.17      2.66 o
  12   6   1        5.24        5.48      1.61 o
  13   6   1      150.20      171.60      4.16 o
  14   6   1        0.11       -0.50      1.66 o
  15   6   1      118.82       97.33      4.68 o
  16   6   1      111.74       96.05      3.76 o
  17   6   1        4.37       -2.12      2.12 o
  18   6   1       21.84       11.65      2.83 o
  19   6   1       15.37       26.16      3.17 o
  20   6   1       81.19      103.32      4.73 o
  21   6   1       60.49       69.64      4.11 o
  22   6   1       51.25       51.11      3.95 o
  23   6   1       59.77       66.28      5.57 o
  24   6   1        1.10       -4.20      4.20 o
 -24   7   1        9.57        8.56      5.47 o
 -23   7   1        5.77        9.79      4.35 o
 -22   7   1        4.75        6.62      3.42 o
 -21   7   1        5.08        3.02      3.40 o
 -20   7   1        5.30       -1.46      5.28 o
 -19   7   1        6.73        7.83      3.47 o
 -18   7   1       58.46       48.29      4.39 o
 -17   7   1      266.56      247.91      7.27 o
 -16   7   1      120.02      107.75      4.94 o
 -15   7   1      125.47      124.17      4.60 o
 -14   7   1       57.59       45.27      2.77 o
 -13   7   1      183.10      188.82      4.76 o
 -12   7   1      157.91      149.81      4.09 o
 -11   7   1      223.42      237.76      5.25 o
 -10   7   1       81.58       76.50      2.86 o
  -9   7   1       18.04       31.59      2.13 o
  -8   7   1       45.14       41.04      2.25 o
  -7   7   1      274.92      302.66      7.67 o
  -6   7   1       54.33       45.10      2.19 o
  -5   7   1       84.11       92.41      2.99 o
  -4   7   1       40.17       29.77      1.93 o
  -3   7   1      700.76      618.41      9.43 o
  -2   7   1       10.17        9.04      1.53 o
  -1   7   1     2214.05     2453.61     26.20 o
   0   7   1        0.92       -1.19      1.19 o
   1   7   1       47.03       67.26      2.22 o
   2   7   1      259.29      234.10      4.31 o
   3   7   1      133.45      164.85      4.18 o
   4   7   1      213.99      234.11      4.08 o
   5   7   1      113.06      111.20      2.79 o
   6   7   1       48.38       50.23      2.20 o
   7   7   1      839.96      809.55     10.51 o
   8   7   1        6.96        6.88      1.53 o
   9   7   1      226.67      312.73      5.27 o
  10   7   1       18.52       12.44      1.75 o
  11   7   1      756.91      700.55      9.73 o
  12   7   1      246.43      309.85      5.92 o
  13   7   1       45.09       44.28      2.93 o
  14   7   1        1.14       -1.86      1.94 o
  15   7   1      263.04      243.06      5.75 o
  16   7   1       17.47       22.54      2.73 o
  17   7   1      191.67      193.04      5.72 o
  18   7   1       25.35       26.27      3.44 o
  19   7   1       58.55       56.03      4.04 o
  20   7   1       10.16       15.40      3.19 o
  21   7   1        1.63       -3.82      3.82 o
  22   7   1        6.92        3.70      5.75 o
  23   7   1       10.50       14.36      4.93 o
  24   7   1       10.07       16.36     12.58 o
 -23   8   1       28.91       39.04      6.14 o
 -22   8   1        0.15       -3.14      4.06 o
 -21   8   1       46.28       44.72      5.67 o
 -20   8   1       10.51       14.73      4.56 o
 -19   8   1       17.13       12.51      5.28 o
 -18   8   1       22.18       22.56      3.92 o
 -17   8   1        1.07       -1.85      3.20 o
 -16   8   1       73.51       52.40      4.49 o
 -15   8   1      180.45      156.68      6.40 o
 -14   8   1      152.17      149.84      4.80 o
 -13   8   1        0.04       -2.23      2.23 o
 -12   8   1     1148.39     1175.97     14.47 o
 -11   8   1      245.11      224.36      5.16 o
 -10   8   1      305.12      343.09      6.18 o
  -9   8   1       85.78      109.00      3.51 o
  -8   8   1      223.85      237.02      4.89 o
  -7   8   1      901.83      943.15     11.60 o
  -6   8   1        0.05       -1.49      1.49 o
  -5   8   1      781.94      887.44     11.56 o
  -4   8   1       24.77       27.00      2.08 o
  -3   8   1      170.33      196.21      4.38 o
  -2   8   1       96.34      103.36      3.31 o
  -1   8   1        8.17        3.07      1.58 o
   0   8   1      899.67      840.36     10.33 o
   1   8   1     2918.49     3226.67     32.22 o
   2   8   1       77.21       63.70      3.71 o
   3   8   1        0.22        0.48      1.33 o
   4   8   1      158.70      155.11      3.51 o
   5   8   1       96.87      108.38      3.83 o
   6   8   1       90.42       91.24      3.06 o
   7   8   1      354.51      347.01      6.08 o
   8   8   1      242.57      218.41      4.46 o
   9   8   1        4.57        3.96      1.60 o
  10   8   1      127.18      117.70      3.48 o
  11   8   1       49.54       55.08      2.91 o
  12   8   1      444.99      399.28      7.73 o
  13   8   1      325.57      315.27      6.82 o
  14   8   1       46.62       56.49      3.44 o
  15   8   1      157.47      163.01      5.25 o
  16   8   1       26.18        9.65      2.72 o
  17   8   1       10.97       24.77      2.96 o
  18   8   1        1.21        4.37      2.73 o
  19   8   1       11.65       11.29      3.10 o
  20   8   1       56.01       43.03      3.79 o
  21   8   1        6.82       11.43      4.75 o
  22   8   1       17.30       23.11      5.28 o
  23   8   1        1.56        2.47      4.69 o
 -22   9   1        0.04        0.60      4.39 o
 -21   9   1       28.41       24.58      5.18 o
 -20   9   1       21.85       30.87      5.31 o
 -19   9   1        7.81        4.60      4.26 o
 -18   9   1       19.00        7.91      4.42 o
 -17   9   1      116.78       88.91      6.84 o
 -16   9   1        0.88        2.35      3.91 o
 -15   9   1       34.89       23.23      4.06 o
 -14   9   1        8.20        4.65      3.14 o
 -13   9   1        0.04       -3.74      3.74 o
 -12   9   1     1142.94     1177.20     15.57 o
 -11   9   1      447.32      481.16      8.10 o
 -10   9   1       26.64       25.50      2.60 o
  -9   9   1      580.42      636.34      9.24 o
  -8   9   1      216.63      187.04      4.62 o
  -7   9   1      126.54      106.67      3.50 o
  -6   9   1       37.73       30.45      2.67 o
  -5   9   1       23.93       24.11      2.20 o
  -4   9   1       66.34       73.72      3.01 o
  -3   9   1      334.82      346.63      6.28 o
  -2   9   1      419.85      390.33      6.70 o
  -1   9   1       28.58       40.49      2.34 o
   0   9   1      253.04      290.07      5.38 o
   1   9   1       57.51       59.53      2.93 o
   2   9   1      120.91       97.44      3.24 o
   3   9   1      232.20      256.23      5.04 o
   4   9   1      404.33      408.86      6.37 o
   5   9   1        2.56        0.13      1.46 o
   6   9   1       99.38       81.06      3.16 o
   7   9   1      299.59      328.34      5.65 o
   8   9   1      585.97      585.61      8.64 o
   9   9   1       18.29       18.53      2.37 o
  10   9   1      542.88      533.54      9.08 o
  11   9   1      240.13      251.49      6.09 o
  12   9   1      369.06      397.80      7.84 o
  13   9   1      118.21      126.57      4.66 o
  14   9   1      478.54      534.08      9.62 o
  15   9   1       85.56       88.63      4.20 o
  16   9   1       58.41       48.20      4.12 o
  17   9   1       50.51       45.56      3.30 o
  18   9   1        1.00       -1.71      2.56 o
  19   9   1        0.70       -3.81      3.81 o
  20   9   1       62.98       69.07      6.64 o
  21   9   1        0.18        8.21      4.88 o
  22   9   1        0.57        6.23      4.78 o
 -21  10   1        0.90        0.11      6.32 o
 -20  10   1        0.09       -0.70      4.15 o
 -19  10   1       57.01       48.43      5.95 o
 -18  10   1        3.67        2.42      4.21 o
 -17  10   1        1.14        3.96      4.17 o
 -16  10   1        7.00        5.89      4.37 o
 -15  10   1       70.60       73.62      7.35 o
 -14  10   1      172.51      142.01     11.32 o
 -13  10   1        5.76       10.15      4.54 o
 -12  10   1      587.01      599.11     14.85 o
 -11  10   1      681.02      730.94     12.04 o
 -10  10   1      323.13      312.89      7.47 o
  -9  10   1        0.20       -2.31      2.31 o
  -8  10   1       13.52       15.26      2.56 o
  -7  10   1       16.78       16.73      2.52 o
  -6  10   1      684.22      688.09     10.28 o
  -5  10   1       58.53       58.18      3.03 o
  -4  10   1       39.51       37.87      2.62 o
  -3  10   1      118.46      137.60      5.25 o
  -2  10   1      138.62      134.76      4.09 o
  -1  10   1       64.84       63.46      3.17 o
   0  10   1       27.76       33.38      2.47 o
   1  10   1      169.83      178.58      4.92 o
   2  10   1       41.65       41.18      2.81 o
   3  10   1       21.32       19.73      2.38 o
   4  10   1      214.54      221.42      5.55 o
   5  10   1      101.03       90.35      4.16 o
   6  10   1       88.42       92.64      4.24 o
   7  10   1       72.14       62.29      3.90 o
   8  10   1       12.54       12.34      2.90 o
   9  10   1        7.19        6.88      2.47 o
  10  10   1      130.10      138.16      4.62 o
  11  10   1       53.03       54.52      3.35 o
  12  10   1        9.02       11.87      2.60 o
  13  10   1       90.34       97.39      4.37 o
  14  10   1      156.88      177.35      6.60 o
  15  10   1       72.23       70.00      5.90 o
  16  10   1        6.44       -2.91      2.91 o
  17  10   1        2.74       -2.53      3.18 o
  18  10   1        3.23        5.35      4.43 o
  19  10   1        6.56        2.63      4.32 o
  20  10   1       12.09       13.12      5.07 o
  21  10   1        7.03        2.65      4.89 o
 -19  11   1        8.06        8.66      4.78 o
 -18  11   1       10.07        9.18      4.59 o
 -17  11   1       32.86       36.10      5.53 o
 -16  11   1       19.21       22.76      5.02 o
 -15  11   1      176.32      191.66      8.99 o
 -14  11   1       79.71       97.96      6.91 o
 -13  11   1       11.38       16.09      4.67 o
 -12  11   1      109.80      132.10      9.75 o
 -11  11   1        0.85        0.85      4.35 o
 -10  11   1      296.90      346.10      9.69 o
  -9  11   1     1724.99     1686.43     24.48 o
  -8  11   1     1069.09     1118.27     17.83 o
  -7  11   1       19.75       19.00      3.45 o
  -6  11   1       48.53       48.41      3.53 o
  -5  11   1       70.25       83.37      5.90 o
  -4  11   1       62.47       60.10      3.43 o
  -3  11   1       53.20       42.56      3.12 o
  -2  11   1      146.05      128.76      4.56 o
  -1  11   1      156.04      130.02      4.53 o
   0  11   1      150.52      145.53      5.27 o
   1  11   1      362.82      363.89      7.42 o
   2  11   1       55.65       61.71      3.40 o
   3  11   1      165.59      167.83      5.11 o
   4  11   1       96.23       97.24      5.20 o
   5  11   1        2.51        2.46      1.91 o
   6  11   1      200.00      230.93      6.85 o
   7  11   1       82.40       72.62      4.39 o
   8  11   1      498.53      529.43     10.89 o
   9  11   1      268.51      280.72      7.93 o
  10  11   1      310.54      300.54      8.00 o
  11  11   1       22.62       26.42      3.62 o
  12  11   1       42.77       51.53      4.14 o
  13  11   1       95.32       75.39      4.68 o
  14  11   1        5.06        8.64      4.08 o
  15  11   1        2.70        2.55      4.06 o
  16  11   1        8.38       12.65      4.40 o
  17  11   1        0.09       -3.08      3.84 o
  18  11   1        1.04        1.45      6.18 o
  19  11   1        0.45       -5.29      6.15 o
 -18  12   1        0.42       -0.13      4.44 o
 -17  12   1        5.70       12.22      5.48 o
 -16  12   1       37.65       45.93      5.93 o
 -15  12   1       46.17       41.75      7.69 o
 -14  12   1        0.11        1.10      4.31 o
 -13  12   1      122.44      113.20      7.42 o
 -12  12   1       16.16       18.24      4.91 o
 -11  12   1       42.86       54.75      5.85 o
 -10  12   1        4.98       12.42      4.70 o
  -9  12   1      113.44      136.83      6.46 o
  -8  12   1       17.63       19.99      4.02 o
  -7  12   1      372.67      360.40      9.86 o
  -6  12   1       22.72       31.90      4.51 o
  -5  12   1       30.15       14.97      3.93 o
  -4  12   1       55.79       52.73      4.60 o
  -3  12   1       43.02       35.36      4.20 o
  -2  12   1       57.56       46.88      5.10 o
  -1  12   1       58.40       65.08      4.70 o
   0  12   1       19.81       14.87      3.50 o
   1  12   1        4.30        5.61      3.36 o
   2  12   1      509.43      469.23     11.28 o
   3  12   1      231.89      247.75      8.27 o
   4  12   1       26.25       23.93      3.94 o
   5  12   1       11.74        2.17      3.18 o
   6  12   1        3.43        1.92      3.23 o
   7  12   1       25.90       26.76      5.11 o
   8  12   1      182.38      195.95      9.38 o
   9  12   1      250.27      274.11     11.22 o
  10  12   1      128.35      123.24      8.17 o
  11  12   1        0.29        6.86      4.80 o
  12  12   1      102.78      101.44      6.26 o
  13  12   1        1.60       -2.79      3.84 o
  14  12   1       14.27       20.12      6.14 o
  15  12   1        0.00       -2.76      6.12 o
  16  12   1        5.34        5.06      5.03 o
  17  12   1        9.74       15.69      5.20 o
  18  12   1        2.36        5.82      8.41 o
 -16  13   1        5.74        7.99      4.80 o
 -15  13   1        4.27       -3.53      4.44 o
 -14  13   1       14.15        5.57      4.58 o
 -13  13   1       54.23       50.26      6.83 o
 -12  13   1        0.17        2.07      4.35 o
 -11  13   1        2.27       -1.90      4.11 o
 -10  13   1       43.20       46.58      5.84 o
  -9  13   1       20.92       15.68      3.90 o
  -8  13   1        0.15       -0.18      4.37 o
  -7  13   1      352.59      362.89     12.02 o
  -6  13   1       16.98       23.64      5.91 o
  -5  13   1        5.20        5.30      4.40 o
  -4  13   1      345.22      340.17     11.39 o
  -3  13   1      196.06      193.68      8.79 o
  -2  13   1       32.12       35.11      4.55 o
  -1  13   1      165.38      168.94      7.19 o
   0  13   1       20.48       26.04      4.21 o
   1  13   1      181.28      187.15     11.64 o
   2  13   1       14.24        5.84      3.60 o
   3  13   1        5.87       14.43      4.84 o
   4  13   1        1.53       -0.59      4.12 o
   5  13   1       98.90      109.95      7.51 o
   6  13   1      129.33      122.13      7.88 o
   7  13   1      138.36      144.58     11.70 o
   8  13   1       16.80       14.17      7.63 o
   9  13   1       11.42        5.06      4.90 o
  10  13   1        0.37        5.90      5.80 o
  11  13   1      166.46      158.78     10.57 o
  12  13   1        0.69       -0.86     13.15 o
  13  13   1        2.13        3.19     12.40 o
  14  13   1        2.44        2.86      7.21 o
  15  13   1       11.32       10.24      8.58 o
  16  13   1       21.91       22.05      5.54 o
 -14  14   1        0.10       -2.03      4.51 o
 -13  14   1       26.19       24.44      5.73 o
 -12  14   1        1.79        2.16      4.47 o
 -11  14   1       10.51        3.37      4.52 o
 -10  14   1        7.67        3.64      4.49 o
  -9  14   1       12.21       13.59      5.81 o
  -8  14   1       77.43       85.85      7.07 o
  -7  14   1        0.23        3.18      4.32 o
  -6  14   1       11.07       13.48      4.88 o
  -5  14   1      115.77      141.18      8.09 o
  -4  14   1       17.29       16.30      8.39 o
  -3  14   1       30.08       36.56      7.07 o
  -2  14   1      501.98      523.45     29.18 o
  -1  14   1       51.95       41.57      7.24 o
   0  14   1       54.63       42.49      7.18 o
   1  14   1        0.46       -4.10      4.83 o
   2  14   1        3.93        0.79      5.22 o
   3  14   1      108.85      113.94      9.26 o
   4  14   1       56.98       40.10      9.40 o
   5  14   1        1.18       -3.00      5.44 o
   6  14   1        0.14       -4.41      7.05 o
   7  14   1      188.37      183.45     20.54 o
   8  14   1       29.63       28.29      9.01 o
   9  14   1       11.61       15.03     13.22 o
  10  14   1       12.58       -6.82      6.82 o
  11  14   1        0.04       17.91      8.44 o
  12  14   1        1.31       -1.63      9.00 o
  13  14   1        0.05        2.48      8.34 o
  14  14   1        3.95       10.23      8.73 o
 -11  15   1       10.95       19.95      8.92 o
 -10  15   1        1.30       -4.41      6.37 o
  -9  15   1        1.51       -4.56      6.14 o
  -8  15   1        0.20       -5.02      6.06 o
  -7  15   1       11.50       16.11      6.81 o
  -6  15   1       16.83       11.98      6.64 o
  -5  15   1       67.89       62.27      8.38 o
  -4  15   1       11.42        3.09      8.67 o
  -3  15   1       40.22       32.37      7.78 o
  -2  15   1       67.48       66.68      8.43 o
  -1  15   1        8.38        2.33      5.93 o
   0  15   1      115.59      115.76     12.18 o
   1  15   1       73.28       87.31     21.87 o
   2  15   1       53.07       53.28      9.93 o
   3  15   1      161.69      172.37     13.84 o
   4  15   1        1.37       -1.34      7.24 o
   5  15   1        4.18        0.74      9.97 o
   6  15   1       25.77       26.95      9.08 o
   7  15   1       35.45       33.66      9.71 o
   8  15   1       70.11       91.68     12.00 o
   9  15   1       16.76       21.03      9.27 o
  10  15   1       16.67       17.22      9.09 o
  11  15   1       10.65       20.88      9.72 o
  -7  16   1        6.13        6.44      8.13 o
  -6  16   1       72.46       65.39     11.57 o
  -5  16   1        3.13       -1.71      7.63 o
  -4  16   1        5.96       -7.41     16.68 o
  -3  16   1       24.11       19.25      8.67 o
  -2  16   1        8.38        0.96      7.78 o
  -1  16   1        8.63       -4.64      7.88 o
   0  16   1       11.08       14.68      8.69 o
   1  16   1       50.53       38.21     12.40 o
   2  16   1       48.40       50.23     10.53 o
   3  16   1        1.78       17.90     15.04 o
   4  16   1       97.06      100.17     14.51 o
   5  16   1       67.45       74.77     11.92 o
   6  16   1        2.43       -6.37      7.51 o
   7  16   1       51.67       60.95     16.72 o
 -20   0   2      263.42      260.10     19.79 o
 -19   0   2       78.89       68.81     11.58 o
 -18   0   2      832.30      794.87     35.87 o
 -17   0   2     1304.44     1279.48     49.09 o
 -16   0   2      252.86      236.26     12.55 o
 -15   0   2        4.46       12.29      4.58 o
 -14   0   2     3136.07     3371.82    144.09 o
 -13   0   2     1902.00     1824.40     50.34 o
 -12   0   2        4.17        0.50      3.24 o
 -11   0   2     1180.97     1180.14     29.70 o
 -10   0   2     1465.25     1498.02     35.69 o
  -9   0   2      922.40     1190.87     30.94 o
  -8   0   2      240.88      247.32      6.67 o
  -7   0   2      962.81      914.53     19.36 o
  -6   0   2     3548.81     3668.99     77.03 o
  -5   0   2     1747.25     1745.20     37.54 o
  -4   0   2     2093.53     2218.49     64.52 o
  -3   0   2      410.30      684.57     15.43 o
  -2   0   2    15310.24    15415.66    273.28 o
  -1   0   2     2878.09     2342.12     37.39 o
   0   0   2    72380.99    70778.92   1214.01 o
   1   0   2       47.69       41.66      2.10 o
   2   0   2    26459.14    25986.59    439.42 o
   3   0   2     1851.75     1566.32     20.99 o
   4   0   2     6442.71     6874.07     72.21 o
   5   0   2     1289.36     1460.65     19.58 o
   6   0   2     4890.96     5046.33     63.71 o
   7   0   2      336.90      331.42      8.09 o
   8   0   2     1237.15     1187.75     62.79 o
   9   0   2     1051.34     1018.10     20.94 o
  10   0   2     1395.13     1197.17     21.75 o
  11   0   2     1129.83     1448.40     25.91 o
  12   0   2     1048.85      982.65     19.05 o
  13   0   2        0.58        2.20      2.17 o
  14   0   2        0.22       -3.12      3.45 o
  15   0   2       53.05       47.57      4.05 o
  16   0   2       63.42       72.51      5.62 o
  17   0   2        0.13       -2.28      2.63 o
  18   0   2      306.45      316.62     10.16 o
  19   0   2      118.55      115.76      8.37 o
  20   0   2        5.37       -4.71      4.75 o
  21   0   2      128.37       94.33      8.51 o
  22   0   2      283.47      268.42     22.44 o
  23   0   2        1.44        1.02     14.72 o
  24   0   2       63.69       65.23      8.21 o
  25   0   2       30.94       26.21     10.33 o
  26   0   2       19.84       28.48      7.11 o
 -20   1   2       41.76       41.90     10.97 o
 -19   1   2       26.29       23.55      6.68 o
 -18   1   2      361.42      342.89     15.69 o
 -17   1   2       52.08       67.58      6.37 o
 -16   1   2       12.39       16.35      4.54 o
 -15   1   2        7.12       13.68      3.87 o
 -14   1   2        9.04       16.51      4.21 o
 -13   1   2     1463.70     1410.66     25.17 o
 -12   1   2       74.14       52.75      3.82 o
 -11   1   2      132.68      115.23     11.46 o
 -10   1   2      371.18      409.91      9.38 o
  -9   1   2      171.93      107.16      7.12 o
  -8   1   2      717.33      814.97     26.07 o
  -7   1   2       35.05       31.17      1.39 o
  -6   1   2     3337.04     3456.56     37.41 o
  -5   1   2       38.51       64.59      3.46 o
  -4   1   2      593.48      506.78      6.38 o
  -3   1   2     4076.98     3987.56     53.42 o
  -2   1   2     6884.17     6211.72    105.08 o
  -1   1   2       16.41       33.90      1.81 o
   0   1   2    15000.66    14713.42    217.94 o
   1   1   2     9102.45     9436.95     95.44 o
   2   1   2    11340.70    11816.44    117.88 o
   3   1   2       75.68       54.38      1.25 o
   4   1   2    15868.32    15923.16    139.07 o
   5   1   2     3560.59     3620.87     42.54 o
   6   1   2      359.72      350.28      4.72 o
   7   1   2      815.49      813.88     15.59 o
   8   1   2     2909.01     2735.80     28.59 o
   9   1   2        9.85        9.43      1.23 o
  10   1   2      768.29      831.60     10.75 o
  11   1   2        9.47        3.59      1.43 o
  12   1   2       65.00       63.69      2.71 o
  13   1   2       18.11       23.26      2.16 o
  14   1   2      707.45      662.52     10.38 o
  15   1   2      678.93      692.02     10.89 o
  16   1   2       16.26       14.88      2.24 o
  17   1   2       70.11       58.25      3.29 o
  18   1   2        0.19       -2.09      2.09 o
  19   1   2       34.66       38.17      3.67 o
  20   1   2        6.83        5.15      3.66 o
  21   1   2      373.57      400.82     11.36 o
  22   1   2        3.83       -0.58      3.88 o
  23   1   2       17.03       25.48      6.06 o
  24   1   2       20.52       27.31      4.19 o
  25   1   2       37.31       44.52      5.39 o
  26   1   2        9.56       12.11      4.88 o
 -26   2   2       11.10        6.86     11.36 o
 -25   2   2        8.03       -5.93      8.86 o
 -21   2   2       43.13       29.08      9.93 o
 -20   2   2       72.10       66.03     12.22 o
 -19   2   2      125.36      127.97     10.38 o
 -18   2   2     1131.45     1124.70     32.38 o
 -17   2   2        8.72        5.90      4.14 o
 -16   2   2       81.70      122.73      8.29 o
 -15   2   2      102.21      108.06      4.04 o
 -14   2   2       79.94       72.66      3.22 o
 -13   2   2      396.24      367.33      8.48 o
 -12   2   2      286.73      284.95      4.93 o
 -11   2   2      142.28      151.02      3.93 o
 -10   2   2      192.54      163.18      3.68 o
  -9   2   2     3562.39     3518.99     34.69 o
  -8   2   2     2843.62     3110.50     35.23 o
  -7   2   2     1499.28     1452.17     17.08 o
  -6   2   2       81.93       79.86      1.76 o
  -5   2   2      638.97      665.92      7.42 o
  -4   2   2     3413.59     3259.43     27.28 o
  -3   2   2     5714.07     5585.86     50.25 o
  -2   2   2    28010.53    26683.69    253.72 o
  -1   2   2      152.94      120.89      1.99 o
   0   2   2    25097.95    25431.61    201.09 o
   1   2   2       64.34       57.78      1.30 o
   2   2   2    33712.37    32734.70    274.50 o
   3   2   2     1757.61     1572.21     14.06 o
   4   2   2     2518.90     2932.03     26.92 o
   5   2   2     1087.20      967.89     10.33 o
   6   2   2      670.11      611.43      7.06 o
   7   2   2      320.40      257.41      4.08 o
   8   2   2      129.03      176.92      3.71 o
   9   2   2       93.42      130.06      4.61 o
  10   2   2      345.77      365.52      5.96 o
  11   2   2      645.31      557.79      8.18 o
  12   2   2        5.10       14.89      1.75 o
  13   2   2       72.82       75.39      2.99 o
  14   2   2      511.94      571.71      8.90 o
  15   2   2      100.32      119.77      4.02 o
  16   2   2       17.64       19.32      2.36 o
  17   2   2        0.85       -0.87      2.00 o
  18   2   2      192.17      191.59      6.71 o
  19   2   2        3.81        5.88      3.59 o
  20   2   2       40.77       45.08      4.17 o
  21   2   2      163.21      155.60      6.52 o
  22   2   2      245.24      231.14      7.89 o
  23   2   2        2.47        7.43      3.47 o
  24   2   2        4.31        4.38      3.47 o
  25   2   2        1.71        1.95      4.03 o
 -25   3   2        0.14        6.15     11.50 o
 -24   3   2        4.41        5.29      9.72 o
 -23   3   2       81.11       67.95     13.86 o
 -22   3   2       10.73       16.65     10.58 o
 -21   3   2        1.22        2.36      5.26 o
 -20   3   2      189.15      181.24     14.97 o
 -19   3   2       35.29       56.88      4.54 o
 -18   3   2       32.92       30.99      2.74 o
 -17   3   2       11.45       20.15      3.29 o
 -16   3   2      188.51      193.94      4.74 o
 -15   3   2      336.86      296.41      5.75 o
 -14   3   2        4.94        2.99      1.58 o
 -13   3   2      179.60      180.43      4.01 o
 -12   3   2       90.42      114.45      3.31 o
 -11   3   2       18.85       28.25      2.43 o
 -10   3   2     4012.16     4478.07     43.44 o
  -9   3   2     3208.63     3352.37     32.90 o
  -8   3   2     3121.75     3548.41     32.27 o
  -7   3   2      219.29      251.34      5.74 o
  -6   3   2      416.66      418.51      5.63 o
  -5   3   2      268.73      306.25      3.44 o
  -4   3   2     1434.52     1220.49     10.67 o
  -3   3   2       16.99       32.01      1.25 o
  -2   3   2      235.24      174.93      3.24 o
  -1   3   2      355.38      348.62      5.06 o
   0   3   2     5793.85     5858.42     44.13 o
   1   3   2    13050.08    13403.27    107.36 o
   2   3   2      178.62      175.42      2.77 o
   3   3   2      733.82      857.51      8.28 o
   4   3   2      472.10      460.79      6.98 o
   5   3   2     1026.47      952.42      9.28 o
   6   3   2      380.28      508.85      5.90 o
   7   3   2       58.72       45.15      2.51 o
   8   3   2        9.03       10.68      1.53 o
   9   3   2      506.69      509.46      7.59 o
  10   3   2      379.08      402.81      7.00 o
  11   3   2        9.66       21.36      2.25 o
  12   3   2      903.22      947.98     11.74 o
  13   3   2      260.61      275.34      5.24 o
  14   3   2       60.90       53.87      2.60 o
  15   3   2       15.16        8.12      1.81 o
  16   3   2       40.49       50.06      2.79 o
  17   3   2        2.47       -0.08      1.86 o
  18   3   2       62.94       56.55      4.21 o
  19   3   2      311.50      310.41      7.58 o
  20   3   2        9.52       12.78      3.31 o
  21   3   2       25.73       27.25      3.90 o
  22   3   2      154.41      160.41      6.74 o
  23   3   2      132.74      139.80      6.40 o
  24   3   2        3.03       -2.02      3.35 o
  25   3   2        2.18       -0.13      4.30 o
 -25   4   2        0.62        7.93     11.15 o
 -24   4   2       16.02       13.86     11.22 o
 -23   4   2       48.92       74.31     14.65 o
 -22   4   2       43.90       66.88     13.29 o
 -21   4   2      173.51      180.66      7.16 o
 -20   4   2      215.64      225.22      6.51 o
 -19   4   2      144.84      129.79      5.21 o
 -18   4   2        0.04       -0.02      2.33 o
 -17   4   2       56.56       40.54      3.07 o
 -16   4   2        5.14        2.81      2.04 o
 -15   4   2       45.35       34.00      2.49 o
 -14   4   2      304.71      327.64      6.30 o
 -13   4   2      471.20      465.17      7.65 o
 -12   4   2        8.82        3.99      1.50 o
 -11   4   2      750.80      739.28      9.22 o
 -10   4   2      204.57      163.94      3.49 o
  -9   4   2     2267.15     2353.89     22.49 o
  -8   4   2      189.43      205.13      3.94 o
  -7   4   2      127.55      115.31      5.10 o
  -6   4   2      786.76      711.67     10.10 o
  -5   4   2      104.02       78.95      1.91 o
  -4   4   2      636.82      673.30      7.13 o
  -3   4   2      562.73      574.68      6.85 o
  -2   4   2       17.85       17.91      0.93 o
  -1   4   2      244.77      233.92      3.95 o
   0   4   2      449.36      534.52      8.12 o
   1   4   2     5755.52     5724.27     48.97 o
   2   4   2     1918.56     1847.42     16.05 o
   3   4   2     1380.89     1424.22     12.26 o
   4   4   2      612.64      729.02      7.56 o
   5   4   2      261.70      230.30      3.44 o
   6   4   2      145.09      162.20      2.99 o
   7   4   2        5.84       10.04      1.19 o
   8   4   2     1743.64     1796.61     18.39 o
   9   4   2     1230.87     1257.52     14.69 o
  10   4   2      526.21      595.66      8.33 o
  11   4   2       52.51       42.71      2.13 o
  12   4   2      360.80      334.03      5.56 o
  13   4   2       28.62       25.82      2.00 o
  14   4   2        6.02       11.18      1.77 o
  15   4   2       35.07       29.40      2.26 o
  16   4   2       63.15       56.06      2.98 o
  17   4   2      179.69      163.69      4.51 o
  18   4   2      337.25      336.25      7.05 o
  19   4   2       38.78       29.96      2.98 o
  20   4   2       50.78       42.05      3.69 o
  21   4   2        1.35        0.36      3.55 o
  22   4   2       64.94       42.72      4.15 o
  23   4   2       14.92       15.97      3.68 o
  24   4   2       51.91       58.49      4.64 o
  25   4   2       11.17       11.98      5.41 o
 -25   5   2        1.04       -9.00      9.00 o
 -24   5   2        5.45       -1.64     10.36 o
 -23   5   2        8.43        1.65      3.44 o
 -22   5   2       34.97       37.49      5.67 o
 -21   5   2      140.35      116.61      5.24 o
 -20   5   2       29.39       32.87      3.45 o
 -19   5   2       13.40       -1.23      2.76 o
 -18   5   2        8.35        4.13      2.82 o
 -17   5   2       54.39       45.91      4.63 o
 -16   5   2       57.39       72.95      3.46 o
 -15   5   2       11.40        6.03      2.09 o
 -14   5   2      270.23      253.27      5.68 o
 -13   5   2        0.49       -1.38      1.38 o
 -12   5   2       85.79       91.48      2.89 o
 -11   5   2      238.68      241.78      4.47 o
 -10   5   2      552.46      674.19      8.50 o
  -9   5   2      178.47      164.02      3.60 o
  -8   5   2     3778.80     3818.11     37.36 o
  -7   5   2     4317.90     4264.93     43.60 o
  -6   5   2       55.88       37.30      1.80 o
  -5   5   2      309.53      409.59      5.61 o
  -4   5   2      781.38      739.49      8.59 o
  -3   5   2      177.42      223.38      5.50 o
  -2   5   2      120.09      147.30      2.95 o
  -1   5   2      387.59      286.61      8.03 o
   0   5   2     1121.80     1237.55     12.45 o
   1   5   2      750.91      848.60      8.28 o
   2   5   2     1572.87     1814.16     16.59 o
   3   5   2     3664.81     3698.39     30.90 o
   4   5   2       40.11       61.28      1.91 o
   5   5   2      408.58      397.53      5.07 o
   6   5   2      568.92      528.91      7.41 o
   7   5   2        2.30       -1.05      1.05 o
   8   5   2      650.39      653.03      8.12 o
   9   5   2      953.70     1122.77     13.53 o
  10   5   2      472.95      428.41      6.77 o
  11   5   2       78.13       77.07      2.70 o
  12   5   2       92.92      100.63      3.15 o
  13   5   2      167.82      173.81      4.18 o
  14   5   2      341.45      329.73      5.95 o
  15   5   2        9.94       11.56      2.12 o
  16   5   2      129.57      146.61      4.30 o
  17   5   2       36.14       26.90      2.92 o
  18   5   2      103.31       69.15      3.61 o
  19   5   2      160.00      133.25      4.72 o
  20   5   2        0.11        0.93      2.79 o
  21   5   2        0.25        0.24      2.82 o
  22   5   2       55.57       60.91      4.40 o
  23   5   2       28.20       20.52      3.77 o
  24   5   2        1.64        3.71      4.70 o
 -24   6   2        8.82        9.01      2.97 o
 -23   6   2        0.02        1.22      2.93 o
 -22   6   2       15.47       18.22      4.17 o
 -21   6   2       17.74       16.75      3.27 o
 -20   6   2        8.01        4.09      3.07 o
 -19   6   2       87.49       81.17      5.77 o
 -18   6   2        9.81        2.90      3.05 o
 -17   6   2        0.52       -2.64      2.64 o
 -16   6   2        5.45       -2.35      2.35 o
 -15   6   2        0.21       -0.54      1.91 o
 -14   6   2        7.79       13.53      1.91 o
 -13   6   2      125.05      134.13      3.69 o
 -12   6   2       89.24       80.47      2.87 o
 -11   6   2     1570.77     1481.97     16.37 o
 -10   6   2      110.19      127.95      3.51 o
  -9   6   2      648.26      681.64      8.74 o
  -8   6   2      791.03      783.20     10.15 o
  -7   6   2       35.96       32.95      2.08 o
  -6   6   2      220.09      196.55      3.84 o
  -5   6   2      500.07      472.17      6.53 o
  -4   6   2       58.79       65.44      2.15 o
  -3   6   2      345.20      286.06      4.43 o
  -2   6   2      255.98      239.33      4.60 o
  -1   6   2       24.08       28.02      1.76 o
   0   6   2       20.14       26.34      1.76 o
   1   6   2        0.00        0.24      1.12 o
   2   6   2     2054.04     2081.06     19.87 o
   3   6   2      111.08      131.31      2.89 o
   4   6   2     1483.15     1741.33     16.42 o
   5   6   2     4598.76     4479.19     38.97 o
   6   6   2      269.66      352.09      5.02 o
   7   6   2      114.51      104.66      2.67 o
   8   6   2        1.54        4.69      1.32 o
   9   6   2        3.37        6.64      1.50 o
  10   6   2       18.34       15.38      1.85 o
  11   6   2      103.40      101.41      3.14 o
  12   6   2        8.38        7.93      1.78 o
  13   6   2        9.07       13.72      2.03 o
  14   6   2       68.96       53.89      2.81 o
  15   6   2      358.57      319.86      6.19 o
  16   6   2       82.49       77.78      3.75 o
  17   6   2       11.01        4.96      2.38 o
  18   6   2       10.40        7.85      2.57 o
  19   6   2       11.80       12.08      2.65 o
  20   6   2        4.97       -0.47      2.79 o
  21   6   2       12.64        9.12      4.08 o
  22   6   2       78.18       80.32      4.81 o
  23   6   2        9.68       15.43      3.65 o
  24   6   2        0.05       -2.14      3.51 o
 -23   7   2        0.33       -3.04      3.04 o
 -22   7   2        1.30        0.01      3.58 o
 -21   7   2       19.62       13.42      3.53 o
 -20   7   2        9.33       10.74      4.86 o
 -19   7   2      227.53      226.48      7.38 o
 -18   7   2      156.22      108.42      5.41 o
 -17   7   2       13.68       21.28      3.49 o
 -16   7   2       97.53       92.64      4.78 o
 -15   7   2      184.54      197.73      7.63 o
 -14   7   2      297.86      329.14      6.72 o
 -13   7   2       32.39       41.87      2.54 o
 -12   7   2       19.93       16.07      2.69 o
 -11   7   2       38.30       43.15      2.43 o
 -10   7   2      112.00      119.53      3.50 o
  -9   7   2      893.41      804.97     10.16 o
  -8   7   2        7.30        4.29      1.64 o
  -7   7   2      447.97      471.88      7.17 o
  -6   7   2       61.16       42.97      2.13 o
  -5   7   2      148.46      183.97      3.84 o
  -4   7   2       46.96       57.57      2.10 o
  -3   7   2      376.02      330.37      5.11 o
  -2   7   2       89.24       77.84      2.37 o
  -1   7   2       18.71       21.82      1.83 o
   0   7   2      449.09      503.03      6.46 o
   1   7   2     1204.69     1181.31     12.37 o
   2   7   2      951.50     1005.49     12.52 o
   3   7   2     3499.96     3607.55     33.42 o
   4   7   2      189.49      179.56      3.67 o
   5   7   2        5.92        3.62      1.31 o
   6   7   2      664.29      726.75      8.40 o
   7   7   2      345.53      342.65      5.20 o
   8   7   2      201.33      171.43      3.51 o
   9   7   2       31.16       26.02      1.91 o
  10   7   2       55.70       58.20      2.72 o
  11   7   2        5.51       10.45      1.83 o
  12   7   2      846.73      820.05     10.66 o
  13   7   2       55.85       57.34      2.93 o
  14   7   2       11.37       11.34      2.30 o
  15   7   2      213.02      207.58      5.51 o
  16   7   2       47.11       38.60      3.14 o
  17   7   2        8.92        5.33      2.45 o
  18   7   2       10.34        5.36      2.59 o
  19   7   2       21.97       35.99      3.25 o
  20   7   2        6.35       10.90      3.21 o
  21   7   2       55.66       66.44      4.47 o
  22   7   2       13.91       15.85      3.64 o
  23   7   2       27.14       17.77      3.74 o
 -22   8   2       13.91        6.11      3.63 o
 -21   8   2        6.85        6.75      3.55 o
 -20   8   2        6.14        8.44      3.34 o
 -19   8   2        1.54       -1.24      3.25 o
 -18   8   2      117.52       95.67      5.31 o
 -17   8   2      141.36      134.49      6.02 o
 -16   8   2      167.21      160.11      9.01 o
 -15   8   2       17.07       15.84      3.27 o
 -14   8   2        3.39        4.17      2.68 o
 -13   8   2        6.15        3.43      2.62 o
 -12   8   2      273.13      294.65      5.84 o
 -11   8   2       12.78       18.28      2.14 o
 -10   8   2      352.38      325.07      6.05 o
  -9   8   2      538.30      530.32      7.81 o
  -8   8   2       67.17       84.47      3.16 o
  -7   8   2        1.92        3.58      1.68 o
  -6   8   2        4.65        3.00      1.52 o
  -5   8   2        3.32        1.18      1.45 o
  -4   8   2      285.66      240.08      4.63 o
  -3   8   2       55.29       50.99      2.53 o
  -2   8   2      532.14      578.37      7.39 o
  -1   8   2     1351.83     1390.74     14.51 o
   0   8   2      912.33      900.27     10.97 o
   1   8   2      972.36      993.50     11.04 o
   2   8   2      239.74      214.09      4.29 o
   3   8   2      336.09      327.69      5.56 o
   4   8   2     1586.78     1576.50     16.29 o
   5   8   2       37.37       25.01      2.53 o
   6   8   2        2.18        3.64      1.50 o
   7   8   2      295.89      310.77      5.27 o
   8   8   2        8.19        5.93      1.70 o
   9   8   2       50.77       52.87      2.97 o
  10   8   2        3.32        1.17      1.63 o
  11   8   2      104.01      105.95      3.96 o
  12   8   2        7.10       11.13      2.80 o
  13   8   2      194.57      170.51      4.95 o
  14   8   2       43.90       34.48      3.00 o
  15   8   2      126.20      109.34      4.57 o
  16   8   2       13.84       23.18      2.90 o
  17   8   2      233.84      232.20      6.09 o
  18   8   2       34.48       25.46      3.03 o
  19   8   2        0.53        1.62      2.48 o
  20   8   2        0.04       -0.67      2.86 o
  21   8   2        0.04       -2.96      3.07 o
  22   8   2        0.00       -2.57      4.04 o
 -22   9   2        0.00       -8.00      9.79 o
 -21   9   2        0.96        0.63      3.71 o
 -20   9   2        6.01        3.90      3.42 o
 -19   9   2        0.67       -2.16      4.20 o
 -18   9   2        5.14        5.37      3.34 o
 -17   9   2       14.45        9.93      3.43 o
 -16   9   2       77.26       81.44      5.10 o
 -15   9   2        0.69       -3.05      3.05 o
 -14   9   2      502.27      515.68     10.52 o
 -13   9   2      356.45      363.04     10.10 o
 -12   9   2      846.94      908.38     13.79 o
 -11   9   2      380.74      352.60      6.67 o
 -10   9   2       21.06       23.86      2.46 o
  -9   9   2        3.17       -1.25      1.86 o
  -8   9   2       36.39       38.61      2.69 o
  -7   9   2       34.79       33.63      2.46 o
  -6   9   2      921.20      895.34     11.37 o
  -5   9   2       49.59       58.17      2.70 o
  -4   9   2       28.29       23.23      2.05 o
  -3   9   2        0.26       -0.97      1.52 o
  -2   9   2      134.89      149.57      3.65 o
  -1   9   2      675.71      645.34      8.85 o
   0   9   2      448.22      501.08      6.94 o
   1   9   2      299.33      343.61      5.49 o
   2   9   2      347.14      372.57      5.81 o
   3   9   2      182.90      155.80      3.71 o
   4   9   2        5.30        8.74      1.70 o
   5   9   2        3.84        5.05      1.72 o
   6   9   2        6.49        9.61      1.91 o
   7   9   2      144.39      152.66      4.22 o
   8   9   2      173.49      193.76      4.82 o
   9   9   2      184.40      167.65      5.10 o
  10   9   2       25.02       11.86      2.06 o
  11   9   2       28.27       35.64      2.95 o
  12   9   2       21.28       28.36      2.99 o
  13   9   2      505.83      472.16      8.99 o
  14   9   2       41.20       35.05      3.39 o
  15   9   2      134.20      152.23      5.36 o
  16   9   2       42.64       46.12      3.93 o
  17   9   2        4.71        1.84      2.95 o
  18   9   2        3.41       -1.64      2.89 o
  19   9   2       30.15       40.07      4.26 o
  20   9   2       16.56       17.01      4.58 o
  21   9   2       15.77       11.89      4.49 o
 -20  10   2        7.61        5.79      4.98 o
 -19  10   2        6.50        0.16      4.20 o
 -18  10   2       20.59       17.93      4.68 o
 -17  10   2       11.15       12.80      3.69 o
 -16  10   2       10.61        8.96      3.43 o
 -15  10   2        3.87        3.13      4.65 o
 -14  10   2       95.69       93.76      7.57 o
 -13  10   2      161.39      156.42      6.55 o
 -12  10   2       85.12       71.44      4.92 o
 -11  10   2       57.81       71.66      4.97 o
 -10  10   2      311.73      303.50      8.64 o
  -9  10   2      366.35      345.94      7.55 o
  -8  10   2      179.15      204.61      5.54 o
  -7  10   2      633.69      630.54      9.86 o
  -6  10   2      836.62      857.43     12.01 o
  -5  10   2       49.18       46.85      4.12 o
  -4  10   2      299.88      336.44      6.51 o
  -3  10   2       54.30       53.48      2.97 o
  -2  10   2     1068.78     1080.35     17.19 o
  -1  10   2      118.80      121.25      5.07 o
   0  10   2      118.51      116.52      3.52 o
   1  10   2        6.42        1.79      1.66 o
   2  10   2       51.01       35.79      2.34 o
   3  10   2        4.46        6.77      1.82 o
   4  10   2       37.43       26.84      2.28 o
   5  10   2       32.28       43.85      2.78 o
   6  10   2      184.29      179.73      4.68 o
   7  10   2      385.02      382.48      7.02 o
   8  10   2       21.17       13.53      2.35 o
   9  10   2      390.75      425.47      9.30 o
  10  10   2       55.62       55.08      3.60 o
  11  10   2      164.72      198.36      5.99 o
  12  10   2      233.64      257.31      7.15 o
  13  10   2      442.06      439.59      9.55 o
  14  10   2        3.54        2.54      2.89 o
  15  10   2       40.98       46.35      3.88 o
  16  10   2       14.36        9.31      3.10 o
  17  10   2       16.49       14.60      3.31 o
  18  10   2        1.19       -1.89      2.99 o
  19  10   2       11.36        9.92      3.84 o
  20  10   2        5.20        5.98      5.23 o
 -19  11   2        3.79        8.15      4.61 o
 -18  11   2       15.74       12.97      4.79 o
 -17  11   2        0.00       -3.76      4.05 o
 -16  11   2       20.76       17.60      4.66 o
 -15  11   2       28.73       20.87      4.90 o
 -14  11   2       49.59       56.55      6.76 o
 -13  11   2        8.85        3.20      4.71 o
 -12  11   2       84.91       84.17      6.31 o
 -11  11   2       25.51       26.81      4.89 o
 -10  11   2       11.22       15.95      5.02 o
  -9  11   2      212.66      217.88      7.92 o
  -8  11   2      160.68      186.40      7.54 o
  -7  11   2      759.26      776.13     14.35 o
  -6  11   2      279.47      274.81      8.74 o
  -5  11   2       98.11       97.55      4.24 o
  -4  11   2       32.06       40.84      3.08 o
  -3  11   2      291.31      294.22      7.04 o
  -2  11   2       22.29       26.29      2.64 o
  -1  11   2       15.94       17.75      2.40 o
   0  11   2        9.16       14.88      2.31 o
   1  11   2       15.90       17.75      2.41 o
   2  11   2       13.62       19.59      2.48 o
   3  11   2        7.00        9.89      2.14 o
   4  11   2        0.38       -0.30      1.93 o
   5  11   2        6.09        9.26      2.47 o
   6  11   2       86.09       94.51      4.60 o
   7  11   2       27.70       15.58      3.12 o
   8  11   2       46.83       43.15      3.79 o
   9  11   2        4.48        6.37      2.96 o
  10  11   2       40.20       37.67      3.91 o
  11  11   2       35.37       33.52      3.79 o
  12  11   2       11.15        7.69      4.32 o
  13  11   2        9.81        3.86      3.49 o
  14  11   2        0.37       -1.07      2.56 o
  15  11   2       40.52       51.49      3.93 o
  16  11   2        2.38       -2.34      4.13 o
  17  11   2       16.44       14.40      3.66 o
  18  11   2        0.25       -5.83      5.83 o
  19  11   2       15.99       14.54      3.70 o
 -18  12   2        5.47       -0.93     10.50 o
 -17  12   2        2.49       13.55      6.12 o
 -16  12   2        0.02       -1.51      4.54 o
 -15  12   2        0.24       -3.06      4.17 o
 -14  12   2       48.26       50.05      5.82 o
 -13  12   2        0.01        5.14      4.29 o
 -12  12   2       76.77      102.84      9.74 o
 -11  12   2        8.68        2.43      4.48 o
 -10  12   2       34.52       15.36      4.84 o
  -9  12   2      622.62      620.91     15.96 o
  -8  12   2      175.87      211.91      9.38 o
  -7  12   2       63.44       58.47      6.00 o
  -6  12   2      150.84      161.75      9.54 o
  -5  12   2       28.31       23.10      4.89 o
  -4  12   2      363.82      364.88     11.59 o
  -3  12   2      195.98      196.53     12.43 o
  -2  12   2       38.86       25.47      4.90 o
  -1  12   2       83.59       69.32      4.92 o
   0  12   2       88.72       77.82      5.45 o
   1  12   2        0.77        0.53      3.01 o
   2  12   2      169.26      160.70      6.68 o
   3  12   2       14.79       11.57      3.57 o
   4  12   2       93.55       95.04      5.51 o
   5  12   2        8.03        6.25      3.88 o
   6  12   2      403.98      431.20     11.24 o
   7  12   2        2.58        4.20      3.57 o
   8  12   2       86.02       94.23      4.95 o
   9  12   2        1.52       -1.16      2.95 o
  10  12   2      295.09      306.51     13.31 o
  11  12   2       45.67       45.61      6.22 o
  12  12   2       17.96        5.84      4.40 o
  13  12   2      125.77      144.86      7.51 o
  14  12   2        4.92        7.72      6.38 o
  15  12   2       14.45       21.20      7.57 o
  16  12   2        1.42        2.74      7.93 o
  17  12   2        2.04        2.09      4.01 o
 -16  13   2       19.11       19.72      5.58 o
 -15  13   2       21.52       38.87      7.24 o
 -14  13   2        0.05        1.42      5.82 o
 -13  13   2       32.97       37.47      5.73 o
 -12  13   2        1.36        2.41      4.52 o
 -11  13   2       33.70       31.97      5.35 o
 -10  13   2       46.21       58.99      6.09 o
  -9  13   2       20.87       14.69      4.81 o
  -8  13   2       22.70       22.99      5.02 o
  -7  13   2       60.92       62.01      6.06 o
  -6  13   2      101.66      103.52      7.01 o
  -5  13   2        3.27       -4.28      4.28 o
  -4  13   2       80.91       94.07      7.29 o
  -3  13   2      785.89      757.87     17.97 o
  -2  13   2       54.78       61.91      9.64 o
  -1  13   2       18.98       22.62      5.18 o
   0  13   2        0.74       -3.84      3.84 o
   1  13   2      150.56      174.77      8.43 o
   2  13   2        2.16       -3.91      3.91 o
   3  13   2       19.24       19.02      4.83 o
   4  13   2        9.38        0.43      4.02 o
   5  13   2       17.22       11.71      4.57 o
   6  13   2        3.63        7.50      4.31 o
   7  13   2        0.00       -2.73      5.50 o
   8  13   2        2.30       -8.13      8.13 o
   9  13   2        4.31       -2.78      5.31 o
  10  13   2        0.01       -0.04      5.22 o
  11  13   2       17.29       12.88      9.75 o
  12  13   2        1.83       -2.45      7.33 o
  13  13   2        9.85       18.64      8.56 o
  14  13   2        0.87       -5.86      7.32 o
  15  13   2        0.01       -1.80      7.26 o
  16  13   2        0.14        1.19      7.55 o
 -13  14   2       12.14        6.19      4.88 o
 -12  14   2        3.97        9.82      4.83 o
 -11  14   2        5.37       -1.98      5.52 o
 -10  14   2        0.55       -3.32      4.28 o
  -9  14   2        9.33        1.18      4.51 o
  -8  14   2        0.05       -1.56      4.00 o
  -7  14   2        5.81        8.43      4.44 o
  -6  14   2        5.82        4.89      4.28 o
  -5  14   2      102.76      101.97      7.06 o
  -4  14   2       40.77       49.60      5.76 o
  -3  14   2        1.73        4.03      4.48 o
  -2  14   2      153.86      135.07      7.85 o
  -1  14   2       20.48       24.92      5.30 o
   0  14   2        4.01        8.90      6.59 o
   1  14   2       85.94       83.00      6.74 o
   2  14   2        0.56       -4.16      4.16 o
   3  14   2        0.28       -3.53      4.32 o
   4  14   2        0.07        0.95      5.92 o
   5  14   2        1.18        2.62      5.76 o
   6  14   2       33.81       38.33      7.60 o
   7  14   2      122.84      119.14     10.31 o
   8  14   2      112.60      108.85     11.63 o
   9  14   2        0.06        4.65      9.36 o
  10  14   2       41.28       54.70     10.46 o
  11  14   2        3.10        7.67      7.94 o
  12  14   2       14.75       15.10     10.15 o
  13  14   2        3.72       10.90      8.19 o
 -10  15   2       10.73       11.17      5.87 o
  -9  15   2       10.74       24.93      5.43 o
  -8  15   2        2.35        5.02      4.69 o
  -7  15   2        0.10        1.37      4.45 o
  -6  15   2        9.63        3.98      4.47 o
  -5  15   2       17.29       19.16      5.03 o
  -4  15   2       25.87       21.46      5.11 o
  -3  15   2        7.77        6.05      4.47 o
  -2  15   2       56.32       44.58      5.78 o
  -1  15   2        2.80       -0.51      5.83 o
   0  15   2        8.87        6.36      6.10 o
   1  15   2       26.18       28.01      7.05 o
   2  15   2        7.01       25.64      7.18 o
   3  15   2       80.35       63.89      8.53 o
   4  15   2       16.79       27.28      8.81 o
   5  15   2       47.19       50.63     14.65 o
   6  15   2        1.01       -3.14     18.40 o
   7  15   2       10.16       14.22      8.43 o
   8  15   2        5.30        0.85     11.22 o
   9  15   2       19.89       32.55     19.83 o
  10  15   2        0.35       -7.08      7.08 o
  -6  16   2       23.73       26.88     15.61 o
  -5  16   2        5.20       12.27      8.36 o
  -4  16   2        0.80       -1.26      7.75 o
  -3  16   2        0.31        8.11      7.42 o
  -2  16   2        0.36        4.90      7.68 o
  -1  16   2        3.50        7.67      7.63 o
   0  16   2       32.05       18.96     11.79 o
   1  16   2        1.82        7.93      7.73 o
   2  16   2       12.21        6.15      8.56 o
   3  16   2        7.75        6.61      8.31 o
   4  16   2        0.01       -0.78      7.55 o
   5  16   2        0.13        5.26      8.53 o
   6  16   2       11.50       14.57      8.68 o
 -19   1   3      118.56      109.76     13.22 o
 -18   1   3     1912.79     1963.25     48.93 o
 -17   1   3      393.86      391.42     14.37 o
 -16   1   3      408.30      447.16     15.52 o
 -15   1   3      241.20      292.24      9.18 o
 -14   1   3        1.89        0.29      2.65 o
 -13   1   3      527.93      589.71     18.87 o
 -12   1   3      823.81      776.33     15.28 o
 -11   1   3      395.74      537.78     11.41 o
 -10   1   3      250.85      241.53      7.56 o
  -9   1   3      123.96      126.31     10.13 o
  -8   1   3        1.71       -1.18      1.34 o
  -7   1   3       22.71       13.92      1.38 o
  -6   1   3      628.29      698.49      9.39 o
  -5   1   3      536.10      507.09     10.41 o
  -4   1   3      848.40      779.40     33.50 o
  -3   1   3       76.99       86.94      3.16 o
  -2   1   3     1465.46     1444.05     22.25 o
  -1   1   3       29.57       49.43      4.35 o
   0   1   3      122.20      106.41      3.91 o
   1   1   3    14530.82    15250.13    168.08 o
   2   1   3    11794.99    11656.98    116.21 o
   3   1   3    18921.64    18837.47    198.80 o
   4   1   3     3204.01     3427.42     37.44 o
   5   1   3      593.03      546.50      6.24 o
   6   1   3      168.13      229.34      3.52 o
   7   1   3      125.42      158.83      4.09 o
   8   1   3       13.97       25.42      1.40 o
   9   1   3        7.64        2.65      1.02 o
  10   1   3       12.70       31.76      2.42 o
  11   1   3       72.93       61.12      3.19 o
  12   1   3       77.58       70.75      2.89 o
  13   1   3        1.37        1.97      1.68 o
  14   1   3       79.35       63.82      3.84 o
  15   1   3       35.35       29.32      2.57 o
  16   1   3       15.69       13.42      3.92 o
  17   1   3      160.75      156.59      5.02 o
  18   1   3        4.62        0.52      2.28 o
  19   1   3       19.99       21.98      2.98 o
  20   1   3        3.81        0.95      3.09 o
  21   1   3      374.42      385.40     11.31 o
  22   1   3        1.55        0.13      6.14 o
  23   1   3       35.10       37.63      5.12 o
  24   1   3        5.69        6.96      4.26 o
  25   1   3        4.64       -2.40      4.07 o
 -25   2   3        5.37       11.36     11.29 o
 -24   2   3        1.96       -2.57      9.50 o
 -23   2   3       77.28       81.10     14.58 o
 -22   2   3       16.65       18.36      9.93 o
 -21   2   3       30.51       20.58     10.36 o
 -20   2   3       24.81       29.01     10.58 o
 -19   2   3        4.09       -5.54      5.54 o
 -18   2   3      251.77      246.12     14.00 o
 -17   2   3      500.13      553.61     20.18 o
 -16   2   3       37.10       42.30      6.64 o
 -15   2   3      112.67      130.52      6.23 o
 -14   2   3      804.13      791.06     14.70 o
 -13   2   3       55.94       49.49      3.51 o
 -12   2   3      104.69       85.23      4.03 o
 -11   2   3      252.34      304.10      6.51 o
 -10   2   3      645.17      666.17     11.50 o
  -9   2   3      172.11      195.04      4.20 o
  -8   2   3     2457.74     2486.01     28.41 o
  -7   2   3      167.45      163.78      3.34 o
  -6   2   3      149.36      122.80      2.72 o
  -5   2   3      223.59      190.66      3.92 o
  -4   2   3       19.79       19.56      1.91 o
  -3   2   3      669.60      666.74     10.79 o
  -2   2   3      365.57      438.03      7.64 o
  -1   2   3      990.84      811.86     12.93 o
   0   2   3       92.60       72.46      1.70 o
   1   2   3      190.26      190.29      2.84 o
   2   2   3       10.00        7.51      0.99 o
   3   2   3     1732.61     1780.48     18.63 o
   4   2   3      247.78      250.72      3.44 o
   5   2   3     3180.50     3127.81     31.43 o
   6   2   3      123.05      117.67      2.72 o
   7   2   3       22.01       26.55      1.78 o
   8   2   3      391.12      415.94     10.94 o
   9   2   3        2.02        6.11      1.26 o
  10   2   3      245.17      254.64      5.26 o
  11   2   3      315.85      316.74      8.66 o
  12   2   3      814.39      836.93     13.71 o
  13   2   3       71.73       62.05      2.77 o
  14   2   3      234.58      253.27      5.56 o
  15   2   3       10.23       14.23      2.15 o
  16   2   3       31.21       33.45      2.82 o
  17   2   3        0.05       -1.97      2.33 o
  18   2   3       11.89        7.89      2.53 o
  19   2   3        1.20        1.51      3.70 o
  20   2   3       31.52       41.44      3.92 o
  21   2   3      144.59      167.39      7.80 o
  22   2   3        0.47       -0.06      5.81 o
  23   2   3       42.72       37.85      4.62 o
  24   2   3        1.39        2.83      3.64 o
  25   2   3       17.68       12.55      4.14 o
 -25   3   3        5.28        9.72     10.50 o
 -24   3   3        0.00       -1.57      9.22 o
 -23   3   3        2.40       -3.22      8.15 o
 -22   3   3        1.95       -5.07      8.93 o
 -21   3   3       19.65       19.51     10.43 o
 -20   3   3       14.50       31.23     10.22 o
 -19   3   3        0.22        3.33      5.80 o
 -18   3   3      160.35      155.11     11.37 o
 -17   3   3      194.48      210.48      9.79 o
 -16   3   3      146.37      152.37      7.20 o
 -15   3   3       64.22       60.39      4.27 o
 -14   3   3       20.72       31.76      3.02 o
 -13   3   3        4.69        3.72      2.09 o
 -12   3   3       97.01      105.44      3.49 o
 -11   3   3        0.63       -0.09      1.09 o
 -10   3   3      153.78      178.67      3.74 o
  -9   3   3     5289.43     5726.20     58.93 o
  -8   3   3      382.06      413.21      6.01 o
  -7   3   3     1181.04     1155.14     14.25 o
  -6   3   3     1665.70     1796.33     22.65 o
  -5   3   3     1594.15     1638.96     19.11 o
  -4   3   3     1610.58     1642.05     19.01 o
  -3   3   3      556.70      604.26      7.90 o
  -2   3   3     1429.42     1755.00     20.21 o
  -1   3   3      395.16      269.06      3.92 o
   0   3   3      141.42      179.77      3.14 o
   1   3   3     2493.57     2836.60     23.60 o
   2   3   3     2469.17     2387.56     20.95 o
   3   3   3     4459.92     4192.44     39.42 o
   4   3   3       30.08       44.04      1.77 o
   5   3   3      721.42      802.73      8.91 o
   6   3   3      290.02      384.50      5.60 o
   7   3   3      284.78      316.57      5.37 o
   8   3   3       78.68       68.39      2.05 o
   9   3   3       69.55       72.59      2.48 o
  10   3   3       14.45       16.18      1.67 o
  11   3   3        9.51        6.52      1.52 o
  12   3   3      198.19      178.42      4.96 o
  13   3   3       83.09       90.10      3.36 o
  14   3   3       19.84       15.22      2.12 o
  15   3   3      289.45      263.74      5.86 o
  16   3   3      177.04      166.03      5.35 o
  17   3   3       68.61       68.52      3.50 o
  18   3   3       19.20       21.97      3.06 o
  19   3   3      193.43      213.60      6.43 o
  20   3   3        0.04       -0.10      3.16 o
  21   3   3       37.08       37.25      5.77 o
  22   3   3      128.37      133.73      6.44 o
  23   3   3       23.99       29.01      8.24 o
  24   3   3       90.66       99.75      6.05 o
  25   3   3       50.05       58.36      5.28 o
 -24   4   3       15.04       21.87     12.08 o
 -23   4   3        0.78        8.22      9.86 o
 -22   4   3       15.67       32.58     11.65 o
 -21   4   3        6.38       22.79     10.36 o
 -20   4   3       44.08       37.80     11.43 o
 -19   4   3       57.51       66.09      8.97 o
 -18   4   3       21.62       28.71      7.30 o
 -17   4   3      181.51      188.96      6.40 o
 -16   4   3      147.54      123.93      4.50 o
 -15   4   3       25.43       21.11      2.49 o
 -14   4   3        0.33       -1.37      1.76 o
 -13   4   3        0.32       -0.49      1.44 o
 -12   4   3        1.14        0.99      1.36 o
 -11   4   3       51.14       55.22      2.55 o
 -10   4   3      265.74      239.19      5.49 o
  -9   4   3      198.39      205.81      4.26 o
  -8   4   3      469.66      524.88      7.39 o
  -7   4   3      930.39      909.68     11.09 o
  -6   4   3      775.13      757.69      9.46 o
  -5   4   3     3781.96     3916.20     40.18 o
  -4   4   3      334.77      395.62      6.93 o
  -3   4   3      780.85      817.25      8.48 o
  -2   4   3     1559.07     1677.23     15.11 o
  -1   4   3      137.42       59.32      1.75 o
   0   4   3     4553.68     4230.90     36.27 o
   1   4   3     7085.22     7860.31     66.20 o
   2   4   3       14.91       29.94      1.40 o
   3   4   3     1822.89     1806.71     22.66 o
   4   4   3      153.60      167.38      4.94 o
   5   4   3      484.10      469.67      7.12 o
   6   4   3       60.86       58.91      2.02 o
   7   4   3      455.59      507.33      6.68 o
   8   4   3      892.68      967.43     11.06 o
   9   4   3      162.07      147.93      3.18 o
  10   4   3      100.88      101.55      2.86 o
  11   4   3     1112.70     1131.06     12.92 o
  12   4   3        0.52        4.32      1.21 o
  13   4   3     1076.22     1144.97     13.44 o
  14   4   3       75.12       78.39      3.23 o
  15   4   3       66.81       61.72      2.92 o
  16   4   3        6.66        3.13      2.42 o
  17   4   3      111.03      104.32      4.06 o
  18   4   3      346.45      345.82      7.29 o
  19   4   3       67.48       77.09      3.93 o
  20   4   3        1.35       -1.00      2.41 o
  21   4   3       39.12       33.15      3.47 o
  22   4   3        0.37       -3.08      3.08 o
  23   4   3        6.51        8.61      3.54 o
  24   4   3        4.52        6.37      3.95 o
 -24   5   3       10.12        7.93     10.36 o
 -23   5   3        6.48        8.93     10.08 o
 -22   5   3      100.39       87.10     15.01 o
 -21   5   3       34.18       34.87     12.36 o
 -20   5   3       98.68       94.75     14.72 o
 -19   5   3       32.06       31.82      6.02 o
 -18   5   3       78.27       84.16      7.41 o
 -17   5   3       19.23       22.67      3.62 o
 -16   5   3       81.05       82.32      5.10 o
 -15   5   3       21.59       21.72      2.70 o
 -14   5   3       42.71       40.22      2.42 o
 -13   5   3       47.88       58.35      2.16 o
 -12   5   3      128.21      104.65      4.16 o
 -11   5   3        0.69       -0.28      1.07 o
 -10   5   3       30.39       26.74      2.25 o
  -9   5   3      275.21      217.27      3.64 o
  -8   5   3      211.45      209.76      3.57 o
  -7   5   3     1239.42     1263.68     12.86 o
  -6   5   3       45.50       51.32      1.75 o
  -5   5   3      353.81      346.09      4.62 o
  -4   5   3     1646.98     1927.55     17.48 o
  -3   5   3     1692.98     1768.13     16.15 o
  -2   5   3      416.72      518.34      5.57 o
  -1   5   3      134.03      166.73      3.56 o
   0   5   3     1122.46     1065.35     11.27 o
   1   5   3     1861.14     1934.05     18.72 o
   2   5   3      159.07      193.87      3.76 o
   3   5   3     7961.47     8411.34     84.50 o
   4   5   3       40.63       41.65      1.95 o
   5   5   3       69.63       66.92      2.15 o
   6   5   3      373.61      312.71      4.89 o
   7   5   3      783.34      884.62     10.34 o
   8   5   3       57.78       58.51      2.57 o
   9   5   3      132.64      148.20      5.19 o
  10   5   3        1.56        0.83      1.28 o
  11   5   3      497.87      473.08      6.87 o
  12   5   3       11.44       13.68      2.07 o
  13   5   3       63.26       58.70      2.69 o
  14   5   3      335.01      348.43      6.44 o
  15   5   3      580.52      567.33      8.56 o
  16   5   3       59.79       64.15      3.80 o
  17   5   3       56.13       63.36      3.56 o
  18   5   3       56.64       46.20      3.30 o
  19   5   3        9.00        6.59      2.56 o
  20   5   3       46.60       51.03      3.58 o
  21   5   3       90.10      100.55      4.56 o
  22   5   3      155.01      150.68      6.20 o
  23   5   3       40.03       47.05      5.29 o
  24   5   3        2.26        0.04      3.83 o
 -23   6   3        9.24        7.22     11.22 o
 -22   6   3        9.46        1.57      9.36 o
 -21   6   3       24.53       38.17      8.48 o
 -20   6   3        0.15       -0.78      6.42 o
 -19   6   3      117.51      117.10      8.81 o
 -18   6   3       24.65       20.54      5.77 o
 -17   6   3       36.51       32.95      3.35 o
 -16   6   3        4.35        2.38      2.05 o
 -15   6   3        8.35        9.37      1.93 o
 -14   6   3       86.29       84.14      2.88 o
 -13   6   3       19.32       22.43      1.86 o
 -12   6   3        3.92        8.24      1.57 o
 -11   6   3       11.60       14.32      2.20 o
 -10   6   3      108.87      112.10      3.39 o
  -9   6   3       15.23       16.76      1.63 o
  -8   6   3      330.48      323.07      9.77 o
  -7   6   3      235.97      253.83      4.63 o
  -6   6   3     2395.17     2455.16     23.53 o
  -5   6   3        3.03        9.08      2.01 o
  -4   6   3        0.25       -0.78      0.93 o
  -3   6   3       72.14       56.93      2.03 o
  -2   6   3      217.86      228.95      3.78 o
  -1   6   3       31.43       24.37      2.21 o
   0   6   3      547.13      569.12      6.60 o
   1   6   3      909.10      970.00     10.40 o
   2   6   3      952.22      921.78     10.06 o
   3   6   3      116.28      144.47      3.49 o
   4   6   3     1793.77     1902.80     19.90 o
   5   6   3      258.10      258.60      4.70 o
   6   6   3        0.29       -1.13      1.19 o
   7   6   3       12.38        1.93      1.34 o
   8   6   3      122.28      128.40      4.39 o
   9   6   3      105.16      100.77      3.14 o
  10   6   3        8.62        2.53      1.25 o
  11   6   3      857.73      860.91     10.65 o
  12   6   3      172.79      164.99      4.38 o
  13   6   3        3.53        8.28      1.96 o
  14   6   3       85.37       79.03      3.33 o
  15   6   3      768.58      774.80     10.69 o
  16   6   3      137.16      125.38      4.57 o
  17   6   3       55.61       44.50      3.29 o
  18   6   3        2.18        4.94      2.56 o
  19   6   3        1.20       -2.63      2.63 o
  20   6   3       81.89      113.12      5.15 o
  21   6   3       44.22       34.65      3.83 o
  22   6   3      150.30      160.77      7.28 o
  23   6   3       25.90       35.75      4.72 o
 -23   7   3        0.00       -4.77      6.99 o
 -22   7   3        2.60       -0.42      6.87 o
 -21   7   3        1.15       17.67      7.50 o
 -20   7   3       21.14       14.55     20.40 o
 -19   7   3        9.26       11.25      2.63 o
 -18   7   3      262.39      235.43      6.46 o
 -17   7   3       96.89       88.61      5.83 o
 -16   7   3      163.67      168.00      4.73 o
 -15   7   3        8.09        4.40      2.07 o
 -14   7   3       52.52       42.71      2.76 o
 -13   7   3       10.74       12.58      1.96 o
 -12   7   3        0.98       -0.46      1.60 o
 -11   7   3        6.57        4.93      1.65 o
 -10   7   3      105.63       94.23      4.49 o
  -9   7   3        1.92        1.04      1.34 o
  -8   7   3       77.13       55.45      3.06 o
  -7   7   3       51.29       50.60      2.49 o
  -6   7   3       18.91       14.65      2.14 o
  -5   7   3        6.32        3.18      1.26 o
  -4   7   3      502.34      491.24      6.61 o
  -3   7   3       91.83       96.74      2.82 o
  -2   7   3     1529.09     1557.87     16.38 o
  -1   7   3       56.73       80.14      2.57 o
   0   7   3     1013.46      980.22     11.20 o
   1   7   3      386.06      390.39      5.56 o
   2   7   3     1230.39     1220.07     13.08 o
   3   7   3       55.38       62.86      2.87 o
   4   7   3        6.15        5.04      1.48 o
   5   7   3      439.83      435.38      6.64 o
   6   7   3       12.37        9.64      1.55 o
   7   7   3        2.48        0.91      1.42 o
   8   7   3        8.61       14.86      1.81 o
   9   7   3      215.24      250.83      4.98 o
  10   7   3       10.94        9.44      1.90 o
  11   7   3      121.11      126.01      4.22 o
  12   7   3      540.84      607.81      9.31 o
  13   7   3      510.61      534.89      8.73 o
  14   7   3       48.41       46.45      2.94 o
  15   7   3      228.19      226.20      5.83 o
  16   7   3      263.68      279.69      7.15 o
  17   7   3       10.17        7.21      2.88 o
  18   7   3       61.08       59.88      3.99 o
  19   7   3       37.04       37.24      3.71 o
  20   7   3        0.34       -0.07      3.78 o
  21   7   3       30.97       26.12      3.76 o
  22   7   3        4.35        3.47      3.33 o
  23   7   3        1.81        6.09      5.97 o
 -22   8   3        1.84        1.71      7.23 o
 -21   8   3        3.64       -1.56      3.29 o
 -20   8   3        4.32        6.77      2.80 o
 -19   8   3       32.77       26.29      4.97 o
 -18   8   3       10.62        7.10      3.71 o
 -17   8   3       24.47       20.37      3.28 o
 -16   8   3      104.58      110.94      6.60 o
 -15   8   3        0.30        0.27      2.81 o
 -14   8   3       62.52       66.83      3.46 o
 -13   8   3      131.43      154.43      4.76 o
 -12   8   3      252.56      254.73      5.67 o
 -11   8   3       73.80       78.71      3.55 o
 -10   8   3      206.59      185.78      4.36 o
  -9   8   3       66.92       49.05      2.49 o
  -8   8   3       21.54       21.39      1.97 o
  -7   8   3      283.72      301.73      5.59 o
  -6   8   3       57.68       56.45      2.41 o
  -5   8   3        1.91        2.41      1.17 o
  -4   8   3       59.04       68.47      2.54 o
  -3   8   3       15.11       13.01      1.49 o
  -2   8   3       37.93       34.58      1.91 o
  -1   8   3      142.50      132.38      3.24 o
   0   8   3      152.26      168.31      3.64 o
   1   8   3      984.25     1040.16     11.56 o
   2   8   3      330.58      320.05      5.56 o
   3   8   3      451.67      524.16      7.59 o
   4   8   3      165.39      197.04      4.25 o
   5   8   3      250.13      231.95      4.27 o
   6   8   3        3.02        1.14      1.48 o
   7   8   3       27.12       36.29      2.20 o
   8   8   3        1.76       -1.54      1.54 o
   9   8   3      133.04      148.45      4.10 o
  10   8   3       17.84       18.17      2.22 o
  11   8   3       53.67       43.82      2.84 o
  12   8   3       52.82       54.12      3.43 o
  13   8   3      428.97      407.60      8.14 o
  14   8   3        2.06       -2.42      2.42 o
  15   8   3      132.88      133.74      5.11 o
  16   8   3      148.72      145.05      5.39 o
  17   8   3        8.81        9.39      2.85 o
  18   8   3       13.49       10.61      2.97 o
  19   8   3        3.12        5.99      2.96 o
  20   8   3       17.74       14.53      3.53 o
  21   8   3        5.44        7.68      4.69 o
  22   8   3       46.06       48.73      4.98 o
 -21   9   3        0.72       -2.42      4.26 o
 -20   9   3       18.63       17.71      3.44 o
 -19   9   3        0.13       -3.48      3.48 o
 -18   9   3        0.08       -2.70      3.05 o
 -17   9   3       67.13       53.10      4.21 o
 -16   9   3        4.77       -2.76      2.76 o
 -15   9   3       59.21       59.81      4.14 o
 -14   9   3       31.89       29.24      3.01 o
 -13   9   3       37.56       28.76      3.06 o
 -12   9   3      135.68      161.23      8.80 o
 -11   9   3      279.44      240.73      6.16 o
 -10   9   3      136.95      137.05      4.73 o
  -9   9   3      212.83      214.96      4.94 o
  -8   9   3      302.41      321.49      5.93 o
  -7   9   3        1.61        3.77      1.85 o
  -6   9   3      239.77      241.34      4.94 o
  -5   9   3       10.15       14.52      1.80 o
  -4   9   3       29.54       34.70      2.13 o
  -3   9   3       78.76       69.21      2.60 o
  -2   9   3       33.09       24.87      1.98 o
  -1   9   3       10.70        7.19      1.60 o
   0   9   3       14.63       11.67      1.67 o
   1   9   3       20.87       36.11      2.29 o
   2   9   3        1.71        1.45      1.71 o
   3   9   3      205.09      223.34      5.06 o
   4   9   3      313.56      303.70      6.03 o
   5   9   3      132.84      144.80      4.13 o
   6   9   3        8.52       11.35      1.96 o
   7   9   3      292.24      335.25      8.07 o
   8   9   3       82.34       93.54      3.41 o
   9   9   3      273.46      269.70      5.69 o
  10   9   3       27.91       20.75      2.53 o
  11   9   3      530.84      522.17     10.06 o
  12   9   3      764.54      736.64     12.68 o
  13   9   3      172.54      170.32      6.04 o
  14   9   3        0.00       -1.41      3.14 o
  15   9   3       83.33      100.89      4.54 o
  16   9   3       15.11        8.46      2.76 o
  17   9   3        4.41       -0.83      2.73 o
  18   9   3        0.01        1.54      2.96 o
  19   9   3       70.41       83.37      4.88 o
  20   9   3       19.02       27.49      3.82 o
  21   9   3        0.92       -3.01      3.01 o
 -20  10   3        6.83        3.96      3.48 o
 -19  10   3        0.01       -3.21      3.21 o
 -18  10   3       13.66       16.58      3.88 o
 -17  10   3        5.21        7.94      3.35 o
 -16  10   3       66.38       63.79      4.62 o
 -15  10   3        1.60        4.86      3.21 o
 -14  10   3        3.18        0.55      3.06 o
 -13  10   3        0.02       -2.83      2.83 o
 -12  10   3       46.01       41.77      4.03 o
 -11  10   3      205.05      182.33      6.96 o
 -10  10   3       51.35       31.00      3.71 o
  -9  10   3       49.21       53.63      4.88 o
  -8  10   3      229.20      215.92      7.03 o
  -7  10   3      362.49      345.56      7.33 o
  -6  10   3      132.62      157.83      4.65 o
  -5  10   3       18.18        6.46      2.18 o
  -4  10   3       80.84       65.10      2.90 o
  -3  10   3       42.45       43.48      2.58 o
  -2  10   3        1.32        1.40      1.76 o
  -1  10   3      324.68      293.13      6.16 o
   0  10   3        8.26        5.74      2.03 o
   1  10   3      147.78      148.27      4.39 o
   2  10   3       29.09       24.84      2.40 o
   3  10   3      150.39      133.66      4.21 o
   4  10   3        0.36       -1.32      1.90 o
   5  10   3       68.31       67.44      3.02 o
   6  10   3       84.98       79.39      3.32 o
   7  10   3      252.90      245.54      6.22 o
   8  10   3      481.48      469.17      8.93 o
   9  10   3        6.70        8.77      3.05 o
  10  10   3      550.77      575.74     11.54 o
  11  10   3       22.07       23.08      3.70 o
  12  10   3       40.82       41.47      4.14 o
  13  10   3       71.50       58.81      4.58 o
  14  10   3        0.68       -3.21      3.21 o
  15  10   3       18.26       13.43      3.79 o
  16  10   3        0.59        3.18      3.63 o
  17  10   3        2.56        7.38      3.06 o
  18  10   3       20.06       21.16      3.64 o
  19  10   3        1.45        0.10      3.39 o
  20  10   3       12.24        2.72      4.53 o
 -18  11   3        4.80        4.78      3.70 o
 -17  11   3       11.85       16.41      3.97 o
 -16  11   3        9.22       10.18      3.64 o
 -15  11   3        4.99        0.14      3.34 o
 -14  11   3        9.17        7.83      4.15 o
 -13  11   3        2.01       -1.55      3.52 o
 -12  11   3      170.73      176.84      6.82 o
 -11  11   3        2.86       -2.84      3.24 o
 -10  11   3      415.16      458.83     10.85 o
  -9  11   3     1040.75     1098.33     19.04 o
  -8  11   3       36.63       38.33      4.27 o
  -7  11   3      701.19      708.35     13.97 o
  -6  11   3       62.46       55.44      4.62 o
  -5  11   3      148.99       88.95      5.06 o
  -4  11   3       67.36       53.77      5.91 o
  -3  11   3      329.82      316.51      7.62 o
  -2  11   3        4.56        1.17      3.33 o
  -1  11   3       19.64       17.79      2.79 o
   0  11   3        0.04       -0.84      2.89 o
   1  11   3      106.92       85.30      3.84 o
   2  11   3        0.47        2.70      2.23 o
   3  11   3        0.03       -2.09      2.09 o
   4  11   3       20.01       17.12      2.70 o
   5  11   3       21.16       26.61      3.31 o
   6  11   3       64.20       79.44      4.42 o
   7  11   3        6.89       -0.29      2.80 o
   8  11   3       13.28        9.34      3.26 o
   9  11   3       71.65       76.66      5.89 o
  10  11   3      448.21      474.42     11.46 o
  11  11   3       18.58       22.77      3.99 o
  12  11   3      169.52      157.37      6.93 o
  13  11   3      102.91       99.16      5.88 o
  14  11   3        8.33       -3.30      3.30 o
  15  11   3        4.66        2.41      4.22 o
  16  11   3       10.74        8.35      4.53 o
  17  11   3        2.46        6.62      4.40 o
  18  11   3        6.52       12.32      5.94 o
 -17  12   3        0.57       -3.75      4.48 o
 -16  12   3        1.66        2.47      4.69 o
 -15  12   3       20.71       19.59      6.52 o
 -14  12   3       10.80        0.58      5.47 o
 -13  12   3        2.85        1.01      4.00 o
 -12  12   3      111.47       92.73      6.74 o
 -11  12   3      164.70      189.98      8.83 o
 -10  12   3        0.00       -0.77      3.95 o
  -9  12   3       89.03      109.36      7.72 o
  -8  12   3       30.17       31.33      5.06 o
  -7  12   3        1.98        0.72      4.15 o
  -6  12   3       54.02       60.84      5.91 o
  -5  12   3      420.03      512.00     13.71 o
  -4  12   3        0.61       -3.55      5.20 o
  -3  12   3      326.52      325.81     10.87 o
  -2  12   3      475.53      491.05     13.34 o
  -1  12   3        9.32        4.62      4.20 o
   0  12   3       14.93        3.84      4.67 o
   1  12   3      101.20       84.39      5.01 o
   2  12   3        5.41        5.11      3.28 o
   3  12   3       13.56       -0.11      3.16 o
   4  12   3      110.35      116.03      5.84 o
   5  12   3      176.78      185.50      7.05 o
   6  12   3        0.36        0.14      3.19 o
   7  12   3       55.69       36.75      4.33 o
   8  12   3       43.13       36.70      4.34 o
   9  12   3        0.36       -2.94      3.32 o
  10  12   3      151.06      157.24      6.99 o
  11  12   3       19.43       13.75      3.92 o
  12  12   3       58.13       59.09      5.69 o
  13  12   3        5.75        4.69      4.88 o
  14  12   3        5.38       16.10      7.17 o
  15  12   3        0.00       -1.28      4.28 o
  16  12   3       14.60       16.66      5.22 o
  17  12   3        1.48        5.12      8.72 o
 -15  13   3        3.92       -4.55      4.55 o
 -14  13   3        7.71        3.18      7.01 o
 -13  13   3       10.33        9.09      5.27 o
 -12  13   3        2.13        0.77      4.35 o
 -11  13   3        6.24        4.13      4.31 o
 -10  13   3       45.49       69.27      6.22 o
  -9  13   3        1.29        4.50      4.51 o
  -8  13   3       22.23       15.95      4.67 o
  -7  13   3        5.02       -2.41      3.94 o
  -6  13   3       16.52       15.58      4.63 o
  -5  13   3       42.46       34.15      5.19 o
  -4  13   3      126.59      127.46      7.37 o
  -3  13   3        5.42        7.81      4.44 o
  -2  13   3        7.65        5.10      4.22 o
  -1  13   3       13.74       12.70      4.48 o
   0  13   3        2.19       -2.57      3.79 o
   1  13   3       19.69       15.41      4.40 o
   2  13   3        0.41       -3.65      3.65 o
   3  13   3       35.11       35.94      5.56 o
   4  13   3        4.30        7.41      3.52 o
   5  13   3      197.91      187.48      7.32 o
   6  13   3        0.65        0.80      3.61 o
   7  13   3       51.83       48.80      4.77 o
   8  13   3        1.01        4.57      3.62 o
   9  13   3       15.32       14.26      4.73 o
  10  13   3       42.30       41.74      4.64 o
  11  13   3        6.19       -0.64      4.21 o
  12  13   3       47.44       47.14      8.19 o
  13  13   3       16.33       20.67      4.85 o
  14  13   3        0.05        0.49      4.61 o
  15  13   3        0.33       -5.15      5.15 o
 -12  14   3        2.25       -4.39      4.39 o
 -11  14   3       84.06      109.63      9.23 o
 -10  14   3        0.00        3.93      4.53 o
  -9  14   3       33.07       42.80      5.72 o
  -8  14   3        0.01        5.15      4.51 o
  -7  14   3        4.95        0.31      4.29 o
  -6  14   3       65.93       94.72      6.86 o
  -5  14   3       10.42       15.66      4.59 o
  -4  14   3       80.21       97.25      6.94 o
  -3  14   3        2.65       -3.26      4.11 o
  -2  14   3       21.91       30.72      8.68 o
  -1  14   3       32.98       44.00      6.29 o
   0  14   3       68.21       86.44      6.58 o
   1  14   3       67.66       89.28      6.84 o
   2  14   3        0.62       -2.38      3.97 o
   3  14   3       15.08        8.57      4.43 o
   4  14   3       24.76       20.04      4.89 o
   5  14   3        4.83        4.83      4.33 o
   6  14   3        9.94        6.10      7.55 o
   7  14   3       94.14       96.68      7.31 o
   8  14   3        2.91       -7.74      7.74 o
   9  14   3       22.48       15.77      6.85 o
  10  14   3       29.53       27.70      7.67 o
  11  14   3        0.18       -4.37      7.28 o
  12  14   3        5.71       15.22      8.47 o
  -9  15   3       30.33       30.87      5.79 o
  -8  15   3        3.26        8.58      4.79 o
  -7  15   3       10.67       12.38      5.05 o
  -6  15   3        0.02       -0.17      4.92 o
  -5  15   3        1.09        2.65      4.49 o
  -4  15   3        1.80        2.45      4.20 o
  -3  15   3        1.42       -2.51      4.31 o
  -2  15   3        1.95        9.32      4.55 o
  -1  15   3        0.33       -0.75      4.31 o
   0  15   3      111.58       92.30      7.20 o
   1  15   3        6.27        6.24      4.43 o
   2  15   3       12.32       17.61      4.89 o
   3  15   3        0.67       -1.75      4.31 o
   4  15   3        2.02        1.42      4.89 o
   5  15   3        3.44        8.14      6.71 o
   6  15   3       19.21       24.81      7.49 o
   7  15   3       12.02       -0.82      6.59 o
   8  15   3        8.33       15.69     10.40 o
   9  15   3       12.65        3.82      8.24 o
  -3  16   3        3.35        7.04      5.18 o
  -2  16   3        1.56       -4.20      4.20 o
  -1  16   3        0.74       -3.78      4.78 o
   0  16   3       18.39       21.76      5.30 o
   1  16   3       23.32       11.93      8.55 o
   2  16   3        4.52        8.11      6.74 o
   3  16   3        2.20        3.22      7.82 o
 -16   0   4      501.28      452.20     32.91 o
 -15   0   4       98.22      107.59      9.83 o
 -14   0   4       33.72       43.94      7.18 o
 -13   0   4       24.57       30.34      4.57 o
 -12   0   4      182.00      184.47     25.05 o
 -10   0   4      460.08      250.52     13.51 o
  -9   0   4      489.34      435.49      9.40 o
  -8   0   4     2641.51     2686.02     57.74 o
  -7   0   4      559.80      657.40     13.27 o
  -6   0   4      519.15      580.30     11.61 o
  -5   0   4     2370.18     2339.60     50.15 o
  -4   0   4       29.42       24.09      6.15 o
  -3   0   4     1701.35     1764.34     44.27 o
  -2   0   4      585.78      483.20     11.90 o
  -1   0   4       23.08        9.99      2.07 o
   0   0   4       79.05      110.75      3.51 o
   1   0   4        6.36       -2.04      2.22 o
   2   0   4     2655.65     1896.36    129.16 o
   4   0   4    10406.99    11543.15    265.82 o
   5   0   4        5.72        1.12      2.05 o
   6   0   4       87.36      100.37      4.73 o
   7   0   4     3878.06     3967.48     86.77 o
   8   0   4        2.69        6.76      2.57 o
   9   0   4      465.47      519.19      9.16 o
  10   0   4      177.51      229.40      5.06 o
  11   0   4      468.36      561.05     13.84 o
  12   0   4      859.81      854.91     21.39 o
  13   0   4        3.17       -1.11      2.25 o
  14   0   4        1.16       -2.22      2.81 o
  15   0   4       36.96       19.44      6.08 o
  16   0   4      111.43      110.38      5.90 o
  17   0   4        1.84        2.55      3.51 o
  18   0   4        9.33        0.86      4.34 o
  19   0   4       44.48       41.61      4.90 o
  20   0   4       88.22      100.85      6.53 o
  21   0   4       88.94       91.07      6.61 o
  22   0   4        1.55        6.97      7.04 o
  23   0   4        0.67        8.97     10.86 o
  24   0   4        3.81        0.17      5.97 o
 -24   1   4        2.28        5.07     10.22 o
 -23   1   4        4.97       -2.93      9.36 o
 -16   1   4       73.39       84.33      5.53 o
 -15   1   4      720.98      806.35     19.75 o
 -14   1   4      509.42      505.43     11.81 o
 -13   1   4      236.61      255.74      8.57 o
 -12   1   4      257.71      244.36      7.09 o
 -11   1   4       61.09       52.08      2.96 o
 -10   1   4      926.29      954.80     16.76 o
  -9   1   4        4.66        1.56      0.96 o
  -8   1   4       14.84        9.67      1.61 o
  -7   1   4        1.11       -0.72      1.32 o
  -6   1   4       71.81       67.41      3.47 o
  -5   1   4     2246.39     2295.49     35.31 o
  -4   1   4      585.05      579.37     10.06 o
  -3   1   4        3.57        1.64      0.92 o
  -2   1   4      473.61      462.36      7.50 o
  -1   1   4       20.65       11.68      1.20 o
   0   1   4     1248.05     1271.90     17.92 o
   1   1   4     2923.67     2803.01     34.41 o
   2   1   4     1109.90     1123.63     18.40 o
   3   1   4      598.94      583.35     11.18 o
   4   1   4     2547.43     2671.23     35.74 o
   5   1   4       23.59       36.96      2.30 o
   6   1   4      267.02      268.35      4.96 o
   7   1   4      379.31      446.68      7.12 o
   8   1   4      347.17      462.10      6.02 o
   9   1   4     1792.38     1932.79     19.79 o
  10   1   4       84.85       84.03      2.04 o
  11   1   4      137.78      146.20      4.11 o
  12   1   4       37.32       39.78      2.40 o
  13   1   4      387.01      371.13      7.61 o
  14   1   4       27.93       42.70      2.68 o
  15   1   4      149.48      160.70      4.73 o
  16   1   4        5.86        1.95      2.59 o
  17   1   4       96.83      107.00      4.64 o
  18   1   4       11.95        2.83      2.74 o
  19   1   4      119.01      119.09      4.78 o
  20   1   4        1.42       -1.60      2.57 o
  21   1   4      244.33      276.75      8.45 o
  22   1   4        0.00        1.11      3.73 o
  23   1   4        0.00       -3.77      4.86 o
  24   1   4        3.79       -1.84      4.14 o
 -24   2   4        0.08        0.57      9.72 o
 -23   2   4        7.40       -8.57      8.57 o
 -22   2   4       40.43       41.37     12.00 o
 -21   2   4        2.97       -1.57      8.57 o
 -20   2   4       25.29       29.65     10.93 o
 -19   2   4      116.34      123.83     15.29 o
 -18   2   4      309.55      315.91     22.79 o
 -17   2   4       13.34       19.65      9.65 o
 -16   2   4       13.17       11.13      4.61 o
 -15   2   4       14.23       20.12      3.20 o
 -14   2   4      155.77      125.02     10.31 o
 -13   2   4      146.39      145.72      5.85 o
 -12   2   4       17.09       12.98      2.37 o
 -11   2   4        4.01       -1.70      1.70 o
 -10   2   4       24.18       47.77      2.70 o
  -9   2   4       17.22        9.17      1.68 o
  -8   2   4      131.40      120.31      4.85 o
  -7   2   4       67.86       66.36      3.66 o
  -6   2   4       22.87       33.85      2.06 o
  -5   2   4      142.70      151.78      3.47 o
  -4   2   4      404.02      368.45      8.87 o
  -3   2   4     1382.82     1419.83     32.20 o
  -2   2   4      200.08      292.03      9.32 o
  -1   2   4      101.42      102.97      3.57 o
   0   2   4      118.16      104.34      4.57 o
   1   2   4     2875.09     2972.66     45.17 o
   2   2   4     3504.81     3670.93     43.90 o
   3   2   4      283.99      240.49      4.79 o
   4   2   4     6276.01     6225.44     73.48 o
   5   2   4      471.48      460.19      8.62 o
   6   2   4      181.39      187.43      5.23 o
   7   2   4      102.42       82.03      3.95 o
   8   2   4     1660.49     1827.74     18.72 o
   9   2   4      262.32      246.01      4.50 o
  10   2   4     1579.98     1497.32     21.02 o
  11   2   4      277.91      318.16      4.49 o
  12   2   4      105.50       93.90      3.11 o
  13   2   4       38.42       46.93      2.69 o
  14   2   4      121.04      123.53      5.14 o
  15   2   4       89.88       74.72      3.45 o
  16   2   4        0.07       -0.55      2.04 o
  17   2   4       45.31       47.02      3.29 o
  18   2   4       80.43       97.01      4.33 o
  19   2   4        0.01       -2.31      2.31 o
  20   2   4        9.39        1.82      3.18 o
  21   2   4       37.26       26.40      4.41 o
  22   2   4       17.22       19.55      4.36 o
  23   2   4       46.15       55.15      8.27 o
  24   2   4       18.00       12.18      4.89 o
 -24   3   4       13.28        7.65     11.08 o
 -23   3   4       43.31       48.73     13.08 o
 -22   3   4       22.98       15.86     10.36 o
 -21   3   4        1.21        6.07      9.07 o
 -20   3   4      192.39      228.09     20.51 o
 -19   3   4        0.12        5.43      9.00 o
 -18   3   4       18.95        6.79      9.22 o
 -17   3   4       23.94       17.72      6.42 o
 -16   3   4       44.50       42.88      5.61 o
 -15   3   4      129.88      141.77      5.81 o
 -14   3   4       17.05       12.97      3.59 o
 -13   3   4       30.67       44.52      4.19 o
 -12   3   4        0.12       -0.85      1.37 o
 -11   3   4        0.07       -1.51      1.51 o
 -10   3   4      187.04      210.50      4.94 o
  -9   3   4     1352.84     1431.45     21.63 o
  -8   3   4     1999.33     2364.41     33.31 o
  -7   3   4      132.12      132.76      3.72 o
  -6   3   4      635.29      673.24     10.00 o
  -5   3   4      803.64      811.77     11.46 o
  -4   3   4       86.39       86.60      3.90 o
  -3   3   4      272.25      238.01      8.84 o
  -2   3   4      714.08      654.83     12.43 o
  -1   3   4      349.24      394.15      5.75 o
   0   3   4      757.10      770.25     10.57 o
   1   3   4      163.55      147.80      4.16 o
   2   3   4      587.88      597.65      8.85 o
   3   3   4       94.78       91.34      4.35 o
   4   3   4      736.97      834.25     12.11 o
   5   3   4     3486.52     3622.19     37.06 o
   6   3   4     3727.01     3735.02     38.35 o
   7   3   4        7.80        0.54      1.46 o
   8   3   4      404.72      388.72      6.02 o
   9   3   4      209.58      201.63      4.82 o
  10   3   4     1123.34     1207.81     15.06 o
  11   3   4      394.71      428.06      6.86 o
  12   3   4       54.72       62.78      2.63 o
  13   3   4        4.06        7.01      1.78 o
  14   3   4       55.48       46.84      2.92 o
  15   3   4        7.14        5.73      2.09 o
  16   3   4        4.33       -2.04      2.04 o
  17   3   4       41.98       41.80      3.17 o
  18   3   4       65.60       61.71      3.77 o
  19   3   4       41.10       48.21      4.67 o
  20   3   4        7.89        8.28      3.68 o
  21   3   4        1.54       -0.05      3.19 o
  22   3   4        2.99        5.29      4.12 o
  23   3   4      195.42      225.29      8.30 o
  24   3   4        1.87        1.42      4.45 o
 -24   4   4        0.39       -6.50      9.43 o
 -23   4   4        8.68       10.65     10.79 o
 -22   4   4        9.90       20.36     11.50 o
 -21   4   4       51.82       46.66     12.29 o
 -20   4   4       52.88       59.81     12.86 o
 -19   4   4       22.22        9.93      9.58 o
 -18   4   4       10.61       15.65      9.50 o
 -17   4   4       97.02       98.25     14.15 o
 -16   4   4       14.72        7.27      5.72 o
 -15   4   4       61.50       58.23      5.50 o
 -14   4   4       71.52       86.04      4.75 o
 -13   4   4       91.93       98.77      4.61 o
 -12   4   4       55.80       54.72      2.43 o
 -11   4   4        0.26       -1.08      1.47 o
 -10   4   4        7.26        4.17      1.86 o
  -9   4   4     1633.08     1648.41     21.92 o
  -8   4   4       58.29       58.64      3.15 o
  -7   4   4       91.36      100.15      3.46 o
  -6   4   4        7.44       -0.14      1.41 o
  -5   4   4      201.13      167.48      4.68 o
  -4   4   4      481.17      439.23      6.60 o
  -3   4   4      836.78      978.89     12.39 o
  -2   4   4       73.68       43.02      1.98 o
  -1   4   4      780.91      695.42     11.36 o
   0   4   4     2188.21     2258.39     26.12 o
   1   4   4      272.57      233.54      5.04 o
   2   4   4     4008.73     3947.99     38.47 o
   3   4   4     4517.60     4514.52     43.17 o
   4   4   4     1165.47     1191.00     12.93 o
   5   4   4      907.51      882.76     10.23 o
   6   4   4      498.03      438.98      6.23 o
   7   4   4        9.30        2.86      1.51 o
   8   4   4        2.09        0.36      1.28 o
   9   4   4       95.71       95.55      3.09 o
  10   4   4        2.47        3.62      1.62 o
  11   4   4       46.12       50.09      2.57 o
  12   4   4      795.56      832.91     10.61 o
  13   4   4       41.62       41.72      2.64 o
  14   4   4      106.35      113.01      3.72 o
  15   4   4      251.73      235.28      5.10 o
  16   4   4      211.60      217.67      5.19 o
  17   4   4      217.88      233.06      5.95 o
  18   4   4        0.82        5.44      2.78 o
  19   4   4       29.05       21.73      3.25 o
  20   4   4       36.60       37.75      3.87 o
  21   4   4       24.10       23.91      3.69 o
  22   4   4      107.57      103.26      5.51 o
  23   4   4       22.22       18.15      4.10 o
  24   4   4      145.24      171.78     17.58 o
 -23   5   4       11.89       11.36     11.36 o
 -22   5   4        1.54       15.86     11.15 o
 -21   5   4        9.34        2.86     10.00 o
 -20   5   4        8.89       12.08      9.43 o
 -19   5   4        2.15       -4.79      8.00 o
 -18   5   4       56.73       45.88      7.75 o
 -17   5   4       48.09       29.25      6.85 o
 -16   5   4       39.24       44.11      5.64 o
 -15   5   4      187.62      198.02      7.44 o
 -14   5   4        1.42       -1.96      1.96 o
 -13   5   4        1.04       -0.87      1.80 o
 -12   5   4       37.80       36.97      3.88 o
 -11   5   4       10.94        9.07      2.39 o
 -10   5   4      119.52      118.40      4.03 o
  -9   5   4      310.44      343.21      7.06 o
  -8   5   4      400.89      542.94      9.32 o
  -7   5   4      817.53      854.36     12.77 o
  -6   5   4     1022.35     1202.81     19.23 o
  -5   5   4        3.03        1.50      1.65 o
  -4   5   4        2.11        6.59      1.57 o
  -3   5   4       22.24       16.59      1.75 o
  -2   5   4      871.47      882.16     12.67 o
  -1   5   4       95.96      111.58      2.62 o
   0   5   4      121.83      153.55      3.46 o
   1   5   4     1167.53     1428.05     14.22 o
   2   5   4      444.27      453.85      8.21 o
   3   5   4     3697.81     3825.22     37.13 o
   4   5   4     1260.73     1355.30     14.73 o
   5   5   4     1082.02     1045.23     13.60 o
   6   5   4      250.97      215.07      4.78 o
   7   5   4      130.47      163.92      4.40 o
   8   5   4      989.67      889.77     11.51 o
   9   5   4      281.40      305.71      5.30 o
  10   5   4       66.06       59.08      2.58 o
  11   5   4       57.98       62.84      2.74 o
  12   5   4       73.42       90.30      3.24 o
  13   5   4      446.78      436.68      7.21 o
  14   5   4      945.21      913.01     12.37 o
  15   5   4      145.62      154.28      5.43 o
  16   5   4        4.23        6.24      2.51 o
  17   5   4      153.64      162.48      5.49 o
  18   5   4      120.45      113.71      5.62 o
  19   5   4        0.17       -2.52      2.52 o
  20   5   4      108.62      110.58      5.13 o
  21   5   4       86.27      100.67      5.33 o
  22   5   4        3.41        8.33      3.72 o
  23   5   4        0.07        3.22      3.66 o
 -23   6   4        1.07        7.65     10.36 o
 -22   6   4        2.91        3.22     10.50 o
 -21   6   4        1.99        5.29     10.43 o
 -20   6   4        1.43        1.61      6.30 o
 -19   6   4       41.71       30.08      7.52 o
 -18   6   4        0.89       -2.19      5.70 o
 -17   6   4       15.04        3.37      8.18 o
 -16   6   4        9.64        4.95      2.69 o
 -15   6   4       23.94       28.06      3.71 o
 -14   6   4       26.47       46.27      3.65 o
 -13   6   4      322.49      322.19      8.08 o
 -12   6   4      176.01      178.81      5.46 o
 -11   6   4      740.12      759.58     12.34 o
 -10   6   4       32.23       29.94      2.76 o
  -9   6   4       59.26       58.99      3.04 o
  -8   6   4        2.91        2.08      1.86 o
  -7   6   4      231.45      245.20      5.48 o
  -6   6   4       57.30       36.66      2.48 o
  -5   6   4      233.14      224.68      3.77 o
  -4   6   4       55.33       58.20      2.39 o
  -3   6   4      446.33      413.33      5.46 o
  -2   6   4       37.36       19.13      1.96 o
  -1   6   4        8.38       17.67      1.31 o
   0   6   4       58.05       48.77      1.88 o
   1   6   4      969.60      985.79     11.70 o
   2   6   4        2.67       -0.60      1.13 o
   3   6   4      145.67      175.88      3.89 o
   4   6   4      977.13     1039.24     13.52 o
   5   6   4       19.24       26.55      2.05 o
   6   6   4      115.89      162.84      4.05 o
   7   6   4        1.53       -1.49      1.49 o
   8   6   4        0.08        0.07      1.65 o
   9   6   4        0.05       -1.45      1.45 o
  10   6   4       35.90       38.90      2.33 o
  11   6   4       99.99       92.03      3.26 o
  12   6   4        1.02        2.52      1.97 o
  13   6   4     1005.75     1030.52     13.05 o
  14   6   4       34.94       50.78      3.50 o
  15   6   4      346.01      384.56      8.55 o
  16   6   4       72.74       73.20      3.87 o
  17   6   4       10.87        3.67      2.56 o
  18   6   4       77.34       92.41      4.52 o
  19   6   4        6.28        8.52      2.92 o
  20   6   4       26.79       32.82      5.19 o
  21   6   4       19.79       21.05      3.71 o
  22   6   4       80.46       82.69      5.12 o
 -22   7   4        0.32       -1.07     10.36 o
 -21   7   4        0.06        2.28      6.52 o
 -20   7   4        4.82       12.90      7.36 o
 -19   7   4        5.10        1.37      6.01 o
 -18   7   4       11.39       14.47      7.08 o
 -17   7   4      164.36      155.11     11.71 o
 -16   7   4        5.19        9.54      5.55 o
 -15   7   4      136.90      113.06      5.39 o
 -14   7   4      278.22      284.83     10.04 o
 -13   7   4       32.89       34.02      5.29 o
 -12   7   4        1.03        3.80      2.48 o
 -11   7   4       13.63       17.03      3.24 o
 -10   7   4      346.77      394.50      6.92 o
  -9   7   4      429.96      430.38      7.94 o
  -8   7   4      210.15      212.47      5.64 o
  -7   7   4      222.29      258.43      5.45 o
  -6   7   4        2.24        1.01      1.39 o
  -5   7   4      100.96       92.76      2.82 o
  -4   7   4       16.27       13.70      1.59 o
  -3   7   4        0.58       -1.13      1.32 o
  -2   7   4      134.90      126.54      3.17 o
  -1   7   4       97.60       87.40      3.09 o
   0   7   4      372.68      403.98      5.93 o
   1   7   4      180.30      237.95      4.75 o
   2   7   4      493.29      473.23      6.66 o
   3   7   4      101.91      122.33      3.56 o
   4   7   4      748.59      814.76     10.21 o
   5   7   4     1147.74     1194.28     13.84 o
   6   7   4       55.15       47.61      2.47 o
   7   7   4        0.03        0.36      1.64 o
   8   7   4        3.57        2.64      1.79 o
   9   7   4       73.59       66.32      2.83 o
  10   7   4      168.81      168.49      4.33 o
  11   7   4      124.34      124.13      3.96 o
  12   7   4      596.33      595.64      9.73 o
  13   7   4       37.56       43.30      3.24 o
  14   7   4        0.05       -1.45      2.37 o
  15   7   4        5.92        4.62      2.98 o
  16   7   4       20.38        6.33      3.66 o
  17   7   4       23.71       20.56      4.45 o
  18   7   4        2.92        1.60      2.56 o
  19   7   4        8.47        5.92      2.88 o
  20   7   4        0.18       -3.06      3.06 o
  21   7   4       79.24       89.45      5.62 o
  22   7   4       21.88       28.82      4.04 o
 -21   8   4       10.97        4.84      7.32 o
 -20   8   4        7.58       14.05      7.60 o
 -19   8   4        2.72       -2.58      6.55 o
 -18   8   4       45.62       50.08      8.63 o
 -17   8   4       24.25       20.65      9.25 o
 -16   8   4       20.15       20.04      8.40 o
 -15   8   4        0.29        2.79      4.03 o
 -14   8   4       13.53       10.56      3.21 o
 -13   8   4       13.21       10.98      2.39 o
 -12   8   4      126.94      130.99      5.24 o
 -11   8   4      134.32      132.20      5.68 o
 -10   8   4       19.60       13.36      2.16 o
  -9   8   4       91.89      104.35      4.80 o
  -8   8   4       40.11       33.28      3.82 o
  -7   8   4      262.65      265.40      5.57 o
  -6   8   4       44.84       44.45      2.43 o
  -5   8   4       14.68       17.74      2.15 o
  -4   8   4       56.16       64.26      2.43 o
  -3   8   4       32.06       38.73      2.22 o
  -2   8   4       17.38       21.03      1.75 o
  -1   8   4      161.48      192.90      3.77 o
   0   8   4       18.87       19.84      1.63 o
   1   8   4        0.33        1.63      1.20 o
   2   8   4      340.32      331.32      5.94 o
   3   8   4       14.03       12.01      1.88 o
   4   8   4      210.51      201.52      4.50 o
   5   8   4       27.33       27.49      2.68 o
   6   8   4       24.13       21.83      2.21 o
   7   8   4      326.70      363.97      6.74 o
   8   8   4        5.29        7.80      2.11 o
   9   8   4       15.92       15.17      2.14 o
  10   8   4      229.52      228.62      5.69 o
  11   8   4        0.78        0.73      2.27 o
  12   8   4       77.43      101.05      4.22 o
  13   8   4       17.15       16.11      3.53 o
  14   8   4        2.31        6.76      3.02 o
  15   8   4      880.72      917.16     16.12 o
  16   8   4       47.00       48.70      4.47 o
  17   8   4       18.12       11.05      3.55 o
  18   8   4       97.92       87.12      5.30 o
  19   8   4       70.94       73.12      6.03 o
  20   8   4        4.83        7.75      4.26 o
  21   8   4        0.14        2.92      2.85 o
 -20   9   4       32.74       41.19      9.37 o
 -19   9   4        0.39       -2.35      6.37 o
 -18   9   4       23.82       34.21      8.65 o
 -17   9   4        0.79        2.79      6.87 o
 -16   9   4        2.28       -3.29      5.97 o
 -15   9   4       19.97       27.00      3.32 o
 -14   9   4        0.32       -1.95      1.95 o
 -13   9   4        2.80       -2.26      2.78 o
 -12   9   4       29.26       34.93      2.80 o
 -11   9   4       12.87       11.21      3.23 o
 -10   9   4       86.51       92.65      4.07 o
  -9   9   4       74.02       69.21      3.62 o
  -8   9   4       17.11       10.92      2.28 o
  -7   9   4      191.54      180.07      4.73 o
  -6   9   4      877.38      892.28     11.16 o
  -5   9   4       91.73       82.81      2.91 o
  -4   9   4      174.47      160.94      3.81 o
  -3   9   4      259.25      257.48      5.15 o
  -2   9   4      211.10      205.35      4.55 o
  -1   9   4        4.44       -0.02      1.34 o
   0   9   4       73.60       60.02      2.70 o
   1   9   4        0.04       -1.79      1.79 o
   2   9   4        0.24       -0.55      1.66 o
   3   9   4       24.10       22.50      2.22 o
   4   9   4       47.08       45.07      2.62 o
   5   9   4        4.69        4.48      1.88 o
   6   9   4        0.01       -1.76      1.76 o
   7   9   4        0.41       -1.02      1.86 o
   8   9   4       46.45       47.61      3.10 o
   9   9   4       54.83       58.53      3.35 o
  10   9   4       20.13       29.60      2.96 o
  11   9   4      199.55      205.29      6.65 o
  12   9   4       19.52       19.34      4.24 o
  13   9   4       50.40       51.37      4.43 o
  14   9   4      129.96      136.45      6.10 o
  15   9   4       59.93       58.96      4.68 o
  16   9   4        2.65       -0.30      3.07 o
  17   9   4        0.35        1.56      3.70 o
  18   9   4       10.15        6.22      4.24 o
  19   9   4       74.59       76.63      6.90 o
  20   9   4        6.84       -2.71      3.50 o
 -19  10   4       14.81       15.87      8.13 o
 -18  10   4        0.01        6.66      7.15 o
 -17  10   4       19.21       20.98      4.87 o
 -16  10   4       12.37       18.59      3.01 o
 -15  10   4        0.29       -2.48      3.66 o
 -14  10   4       12.71        7.21      2.86 o
 -13  10   4       38.84       46.07      3.72 o
 -12  10   4        3.12       -2.57      2.57 o
 -11  10   4        0.00       -2.59      2.59 o
 -10  10   4      130.78      130.45      5.44 o
  -9  10   4       24.69       23.27      3.38 o
  -8  10   4      302.36      267.19      7.50 o
  -7  10   4      330.71      339.66     10.25 o
  -6  10   4      109.27      128.57      5.02 o
  -5  10   4      309.35      325.49      7.46 o
  -4  10   4       61.41       61.61      3.90 o
  -3  10   4       21.90       22.51      2.53 o
  -2  10   4      673.08      625.26      9.94 o
  -1  10   4      232.99      232.76      5.02 o
   0  10   4        3.77        5.97      2.45 o
   1  10   4       67.83       65.87      3.38 o
   2  10   4       10.06       -0.53      1.99 o
   3  10   4      214.69      233.71      5.45 o
   4  10   4       70.90       78.12      3.61 o
   5  10   4        9.66        9.97      2.33 o
   6  10   4        8.82        7.10      2.61 o
   7  10   4       68.35       62.89      3.93 o
   8  10   4       53.65       69.93      3.98 o
   9  10   4      459.31      504.51     13.16 o
  10  10   4        5.56        6.97      3.20 o
  11  10   4      219.06      185.45      6.77 o
  12  10   4      126.43      125.63      5.82 o
  13  10   4       22.75       11.45      3.42 o
  14  10   4        9.77        6.39      3.39 o
  15  10   4        5.09        3.36      3.27 o
  16  10   4       51.61       38.18      6.59 o
  17  10   4       14.56       21.85      4.05 o
  18  10   4       10.13       16.29      3.96 o
  19  10   4        9.32       18.00      5.08 o
 -17  11   4        7.65        6.98      3.05 o
 -16  11   4       26.75       27.91      4.24 o
 -15  11   4        1.44       -3.01      3.01 o
 -14  11   4        0.35        0.84      2.98 o
 -13  11   4        4.64       11.28      3.26 o
 -12  11   4       32.76       35.50      3.79 o
 -11  11   4        0.02        0.51      2.95 o
 -10  11   4       61.70       56.61      4.25 o
  -9  11   4        5.84        4.56      3.05 o
  -8  11   4        4.73        9.31      4.26 o
  -7  11   4       59.03       49.62      4.24 o
  -6  11   4      133.72      151.95      6.32 o
  -5  11   4      228.10      237.15      6.73 o
  -4  11   4      230.61      235.45      7.11 o
  -3  11   4        0.66       -2.78      2.78 o
  -2  11   4      195.80      223.48      6.43 o
  -1  11   4      155.39      146.15      6.41 o
   0  11   4        9.53        3.88      2.68 o
   1  11   4        1.58       -2.40      2.40 o
   2  11   4        9.44        2.51      2.61 o
   3  11   4      177.59      183.98      5.84 o
   4  11   4        2.98        5.31      2.69 o
   5  11   4       38.90       50.62      3.76 o
   6  11   4       58.55       61.51      4.67 o
   7  11   4       78.51       71.04      4.99 o
   8  11   4      153.00      166.49      7.73 o
   9  11   4       14.59       21.62      3.96 o
  10  11   4       15.68        9.73      4.79 o
  11  11   4        0.08        3.96      3.94 o
  12  11   4        2.23       11.54      4.04 o
  13  11   4       15.89       15.11      3.89 o
  14  11   4        1.07        5.40      3.70 o
  15  11   4       30.69       42.97      4.90 o
  16  11   4        0.18        4.40      3.85 o
  17  11   4        0.74        4.51      3.79 o
 -16  12   4        0.00       -3.20      3.20 o
 -15  12   4       47.00       49.60      5.67 o
 -14  12   4        0.12        0.25      3.39 o
 -13  12   4        0.50       -0.71      3.30 o
 -12  12   4        0.00       -0.21      3.14 o
 -11  12   4        4.08       -1.66      3.10 o
 -10  12   4        4.12        4.04      3.27 o
  -9  12   4       49.83       51.47      4.41 o
  -8  12   4        0.62       -1.20      3.12 o
  -7  12   4        2.09        5.82      3.18 o
  -6  12   4       95.55       71.99      5.61 o
  -5  12   4       68.12       76.37      4.90 o
  -4  12   4      210.93      219.81      7.49 o
  -3  12   4       24.82       26.78      3.43 o
  -2  12   4       23.51       19.07      3.22 o
  -1  12   4       35.02       26.10      3.38 o
   0  12   4      172.74      156.61      5.75 o
   1  12   4       10.11        3.12      2.81 o
   2  12   4        8.87       10.08      3.52 o
   3  12   4        1.73        2.03      4.68 o
   4  12   4       80.67       90.11      5.32 o
   5  12   4       45.24       46.47      4.53 o
   6  12   4      140.28      150.17      9.01 o
   7  12   4       30.78       52.65      4.75 o
   8  12   4       12.05        8.82      3.61 o
   9  12   4       39.38       38.45      4.44 o
  10  12   4      136.53      147.14      6.74 o
  11  12   4        8.39       11.89      3.86 o
  12  12   4       72.23       77.32      5.62 o
  13  12   4       39.29       34.49      4.62 o
  14  12   4        2.86        0.99      3.71 o
  15  12   4        0.02        2.84      3.81 o
 -14  13   4        4.18        0.23      7.89 o
 -13  13   4        0.47       -1.77      3.52 o
 -12  13   4       10.69       11.53      4.99 o
 -11  13   4       54.91       59.11      5.48 o
 -10  13   4        7.50        4.39      3.42 o
  -9  13   4        8.14       13.63      4.62 o
  -8  13   4       15.42       23.10      3.97 o
  -7  13   4        0.00       -0.98      3.95 o
  -6  13   4       27.52       25.39      4.71 o
  -5  13   4       35.36       28.42      6.39 o
  -4  13   4       40.85       35.70      5.35 o
  -3  13   4       55.46       65.39      5.78 o
  -2  13   4        7.22       -4.05      5.15 o
  -1  13   4       43.58       31.60      4.12 o
   0  13   4        5.46        8.99      4.47 o
   1  13   4       14.93       24.17      3.96 o
   2  13   4      121.87      120.59      6.01 o
   3  13   4       37.76       33.44      6.02 o
   4  13   4        0.04       -2.10      3.23 o
   5  13   4        1.64       -1.17      3.18 o
   6  13   4        0.25       -0.31      3.30 o
   7  13   4       44.29       36.14      5.76 o
   8  13   4        1.79       -2.76      3.25 o
   9  13   4        0.42       -3.51      3.51 o
  10  13   4        4.43        6.54      3.85 o
  11  13   4       25.63       25.91      4.54 o
  12  13   4       82.81       93.50      8.89 o
  13  13   4        5.99        7.23      4.08 o
 -11  14   4       24.51       13.18      5.32 o
 -10  14   4       21.46       24.98      7.32 o
  -9  14   4        0.08        4.89      4.38 o
  -8  14   4        0.54        3.69      4.42 o
  -7  14   4        0.66       -0.13      4.05 o
  -6  14   4       26.23       34.63      5.59 o
  -5  14   4        1.64        5.13      4.29 o
  -4  14   4        0.05       -3.95      3.95 o
  -3  14   4        7.95        1.06      4.52 o
  -2  14   4       83.17       78.88      6.42 o
  -1  14   4      113.27      126.81      7.59 o
   0  14   4       10.05        9.32      4.42 o
   1  14   4       12.26       14.02      6.48 o
   2  14   4       16.77       27.42      4.26 o
   3  14   4        0.32       -0.02      3.27 o
   4  14   4        1.62       -0.27      4.41 o
   5  14   4       28.16       35.05      4.63 o
   6  14   4        0.72       -2.39      3.48 o
   7  14   4        0.39       -3.35      3.35 o
   8  14   4       49.60       65.72      6.06 o
   9  14   4        0.19        3.68      3.82 o
  10  14   4        9.88       12.61      4.45 o
  11  14   4       52.19       63.45      6.89 o
  -7  15   4        8.89       10.07      4.92 o
  -6  15   4       14.00       11.53      4.95 o
  -5  15   4       48.63       64.23      6.49 o
  -4  15   4        0.87       -0.65      4.25 o
  -3  15   4       33.56       48.17      6.09 o
  -2  15   4        4.87       -3.81      4.37 o
  -1  15   4        7.29        8.56      4.60 o
   0  15   4       26.65       18.44      6.34 o
   1  15   4       24.69       14.50      5.53 o
   2  15   4        0.44        8.07      4.51 o
   3  15   4       43.56       46.58      6.00 o
   4  15   4       41.84       44.66      5.94 o
   5  15   4        5.12       13.52      4.99 o
   6  15   4        0.83        6.15      4.76 o
   7  15   4        1.27        1.78      5.94 o
 -24   1   5        0.82       -8.22      9.72 o
 -23   1   5        0.26        1.29      9.43 o
 -22   1   5       30.41       10.58     10.08 o
 -21   1   5        0.00       -4.07      8.15 o
 -20   1   5        1.68       -3.72      8.07 o
 -19   1   5        2.34       -2.07      8.07 o
 -18   1   5      457.75      464.75     26.65 o
 -17   1   5       14.90        6.79      9.15 o
 -16   1   5      854.96      900.20     38.87 o
 -15   1   5       10.88       17.33      6.11 o
 -14   1   5      774.00      768.53     15.30 o
 -13   1   5       66.81       61.71      4.36 o
 -12   1   5        9.70        5.51      2.25 o
 -11   1   5        5.44        7.00      2.32 o
 -10   1   5      121.83      127.68      3.92 o
  -9   1   5      169.16      187.10      4.72 o
  -8   1   5      154.25      181.59      4.55 o
  -7   1   5      437.13      449.37     11.20 o
  -6   1   5      130.19      107.05      3.18 o
  -5   1   5       42.21       30.61      1.73 o
  -4   1   5      446.45      463.42      7.48 o
  -3   1   5      748.45      698.58     10.49 o
  -2   1   5       10.17       14.72      1.44 o
  -1   1   5      653.01      794.52     11.93 o
   0   1   5      703.64      803.20     12.24 o
   1   1   5     1912.82     1806.24     42.59 o
   3   1   5     6489.85     6433.71     95.14 o
   4   1   5     3690.86     4034.34     61.30 o
   5   1   5        6.06        3.91      2.60 o
   6   1   5        4.08       11.00      2.41 o
   7   1   5      500.94      528.36      9.22 o
   8   1   5      226.63      234.37      5.89 o
   9   1   5      139.36      157.31      4.73 o
  10   1   5      185.02      177.63      5.26 o
  11   1   5       40.70       40.67      2.29 o
  12   1   5        3.03        1.42      1.40 o
  13   1   5        0.04       -0.44      1.31 o
  14   1   5       29.04       29.32      2.85 o
  15   1   5        3.45        3.70      1.43 o
  16   1   5       23.46       24.82      2.13 o
  17   1   5       37.56       37.86      3.59 o
  18   1   5      132.60      114.53      5.75 o
  19   1   5       36.06       31.15      4.28 o
  20   1   5       28.95       25.29      3.85 o
  21   1   5       15.83       24.91      4.01 o
  22   1   5        5.64        2.50      4.07 o
  23   1   5       23.98       17.04     11.38 o
 -23   2   5        7.29       11.79     11.15 o
 -22   2   5        3.20        1.36      9.07 o
 -21   2   5        7.31        8.72      9.36 o
 -20   2   5        0.20       -1.64      7.93 o
 -19   2   5        5.62       10.08      9.00 o
 -18   2   5        9.44       15.58      9.15 o
 -17   2   5       11.01       -2.07      8.36 o
 -16   2   5        3.27        0.14      8.57 o
 -15   2   5        7.67       10.20      4.65 o
 -14   2   5       67.61       61.31      6.31 o
 -13   2   5        1.01        0.63      2.67 o
 -12   2   5        7.36        0.66      2.66 o
 -11   2   5        2.95       -1.30      2.05 o
 -10   2   5        1.87        0.15      1.81 o
  -9   2   5       91.88       99.07      4.22 o
  -8   2   5       52.69       54.57      2.95 o
  -7   2   5       22.24       28.19      2.11 o
  -6   2   5       67.54       69.35      3.94 o
  -5   2   5       52.58       50.95      3.37 o
  -4   2   5      419.72      408.34      9.87 o
  -3   2   5        4.29        4.79      2.07 o
  -2   2   5      486.37      474.68     20.11 o
  -1   2   5      211.50      209.47      5.58 o
   0   2   5      118.05      192.98      4.88 o
   1   2   5      129.47      124.80      4.18 o
   2   2   5       47.34       71.83      3.22 o
   3   2   5      654.80      611.22      9.62 o
   4   2   5     2933.67     3182.42     39.99 o
   5   2   5     1133.24     1244.43     17.03 o
   6   2   5       45.43       43.81      2.81 o
   7   2   5      503.09      512.07      9.20 o
   8   2   5      106.61      123.33      4.43 o
   9   2   5        0.02        4.16      2.11 o
  10   2   5       39.05       21.41      2.04 o
  11   2   5      108.98      125.54      3.89 o
  12   2   5        0.38       -1.20      1.48 o
  13   2   5       57.14       63.82      3.02 o
  14   2   5      210.54      196.36      5.21 o
  15   2   5       73.28       61.15      3.74 o
  16   2   5      293.69      279.83      5.27 o
  17   2   5      120.72      125.68      4.43 o
  18   2   5      181.70      203.62      6.31 o
  19   2   5        6.96       12.02      3.42 o
  20   2   5       27.45       26.16      3.94 o
  21   2   5       21.30       29.79      4.11 o
  22   2   5        3.50        7.74      6.40 o
  23   2   5        6.16        4.76      5.05 o
 -23   3   5        0.16        4.14     10.00 o
 -22   3   5       10.09        6.07      9.72 o
 -21   3   5        9.49        1.71      9.00 o
 -20   3   5        9.56        3.64      9.43 o
 -19   3   5        0.56       15.93      9.58 o
 -18   3   5       13.88       28.87     10.08 o
 -17   3   5        5.03        3.29      8.72 o
 -16   3   5      190.54      180.93     17.79 o
 -15   3   5       15.84       27.17      5.87 o
 -14   3   5       10.13       15.33      2.26 o
 -13   3   5       39.04       46.74      3.08 o
 -12   3   5       26.37       28.41      3.39 o
 -11   3   5       17.01       13.49      2.69 o
 -10   3   5        5.58        5.75      2.36 o
  -9   3   5      310.62      324.26      8.18 o
  -8   3   5       50.15       62.40      2.73 o
  -7   3   5      182.97      188.47      4.34 o
  -6   3   5      312.44      336.19      8.18 o
  -5   3   5       84.13      112.46      5.15 o
  -4   3   5        3.33       -0.37      1.86 o
  -3   3   5      548.23      538.41     28.94 o
  -2   3   5      220.18      316.84      7.82 o
  -1   3   5        0.34        0.33      1.78 o
   0   3   5      222.38      203.97      5.73 o
   1   3   5      708.23      658.17     12.68 o
   2   3   5       14.74       36.55      3.05 o
   3   3   5       99.08       88.79      3.18 o
   4   3   5      361.97      378.08      7.01 o
   5   3   5      960.14      998.60     14.46 o
   6   3   5     1170.65     1276.76     17.90 o
   7   3   5     1186.26     1345.63     21.71 o
   8   3   5        1.19        0.73      1.33 o
   9   3   5      517.57      559.70      7.83 o
  10   3   5       36.04       35.58      2.01 o
  11   3   5       16.21       22.10      2.11 o
  12   3   5       15.72       18.64      2.03 o
  13   3   5      464.48      427.12      7.52 o
  14   3   5      337.74      360.43      6.99 o
  15   3   5      161.54      150.39      5.22 o
  16   3   5       59.09       51.09      4.22 o
  17   3   5       18.70       13.92      2.77 o
  18   3   5       74.15       53.54      3.66 o
  19   3   5      164.79      182.07      6.93 o
  20   3   5        3.19        6.12      3.06 o
  21   3   5       12.18       17.24      4.50 o
  22   3   5       11.38       13.26      4.08 o
  23   3   5       65.97       74.69      6.01 o
 -23   4   5        1.10       -2.57      9.86 o
 -22   4   5        0.06       -1.07      9.22 o
 -21   4   5        1.25        4.00      9.50 o
 -20   4   5        0.05       14.29      9.43 o
 -19   4   5       22.67       22.22      9.86 o
 -18   4   5       22.96        5.29      9.22 o
 -17   4   5        1.33        3.29      8.65 o
 -16   4   5      201.98      241.81     20.29 o
 -15   4   5        4.31        2.27      2.92 o
 -14   4   5       40.93       44.23      3.56 o
 -13   4   5       63.54       60.07      4.02 o
 -12   4   5       58.65       54.24      3.63 o
 -11   4   5       12.33       13.13      2.60 o
 -10   4   5        0.11       -0.09      1.99 o
  -9   4   5       71.19       82.55      3.79 o
  -8   4   5       65.34       59.46      3.00 o
  -7   4   5      329.77      366.33      6.77 o
  -6   4   5      652.52      625.04     10.69 o
  -5   4   5      187.93      152.43      3.79 o
  -4   4   5      235.41      280.20      6.15 o
  -3   4   5       10.69        7.10      2.49 o
  -2   4   5      389.57      427.01      7.23 o
  -1   4   5      160.05      156.54      4.11 o
   0   4   5     1907.57     1970.87     23.31 o
   1   4   5      774.35      769.91     11.65 o
   2   4   5     1006.09      951.22     13.93 o
   3   4   5      138.33      150.85      4.06 o
   4   4   5     1436.74     1344.46     18.43 o
   5   4   5      381.76      383.18      9.94 o
   6   4   5       97.95       92.02      3.87 o
   7   4   5        5.23        1.91      1.59 o
   8   4   5      107.72       91.53      3.03 o
   9   4   5      558.27      573.64      9.43 o
  10   4   5       54.00       51.39      2.90 o
  11   4   5      152.45      149.13      3.85 o
  12   4   5        0.28        0.29      1.76 o
  13   4   5       93.97       87.73      3.82 o
  14   4   5       17.07        8.84      2.79 o
  15   4   5        2.27       -2.32      2.32 o
  16   4   5        0.08       -2.17      2.38 o
  17   4   5      192.48      229.83      6.13 o
  18   4   5       12.29       10.95      3.35 o
  19   4   5       50.57       57.13      3.41 o
  20   4   5       33.59       35.94      3.68 o
  21   4   5        2.24       -2.92      2.92 o
  22   4   5       44.75       55.12      5.33 o
 -22   5   5        0.45       -1.57      9.36 o
 -21   5   5        3.83        7.93     10.15 o
 -20   5   5        3.65       -1.00      9.00 o
 -19   5   5        9.38        3.72      9.15 o
 -18   5   5        1.08       -6.22      8.43 o
 -17   5   5       23.44       31.15     11.29 o
 -16   5   5       54.11       69.04      8.07 o
 -15   5   5       54.97       60.95      4.90 o
 -14   5   5        0.90       -0.29      2.76 o
 -13   5   5        2.14        5.54      3.22 o
 -12   5   5       50.76       51.48      3.85 o
 -11   5   5       70.77       68.86      4.02 o
 -10   5   5       30.26       29.69      2.97 o
  -9   5   5       89.73       91.32      4.19 o
  -8   5   5       16.86       22.04      3.02 o
  -7   5   5       17.55       14.25      2.26 o
  -6   5   5       37.25       45.34      2.55 o
  -5   5   5       11.33        7.87      1.82 o
  -4   5   5      409.40      466.78      7.34 o
  -3   5   5       50.48       29.94      2.85 o
  -2   5   5       66.75       69.72      2.78 o
  -1   5   5     1385.23     1491.36     24.80 o
   0   5   5     1663.32     1744.44     21.33 o
   1   5   5      303.20      376.81      7.21 o
   2   5   5     1374.74     1406.94     19.55 o
   3   5   5     1280.17     1472.49     18.64 o
   4   5   5       49.78       51.16      2.83 o
   5   5   5      317.75      289.81      4.70 o
   6   5   5      250.82      250.26      4.64 o
   7   5   5      450.67      398.84      7.68 o
   8   5   5       92.40       94.96      3.45 o
   9   5   5       97.65       98.86      3.38 o
  10   5   5      322.68      308.71      5.96 o
  11   5   5        6.50        4.39      1.84 o
  12   5   5       56.89       53.27      2.82 o
  13   5   5      310.65      319.72      6.62 o
  14   5   5      547.48      579.06      9.58 o
  15   5   5        4.50        6.99      2.47 o
  16   5   5        0.53        1.31      2.47 o
  17   5   5       31.95       30.33      3.33 o
  18   5   5        4.97        3.92      2.76 o
  19   5   5       92.94       91.42      5.19 o
  20   5   5        0.50        7.58      3.42 o
  21   5   5      144.63      176.99      7.65 o
  22   5   5       45.94       41.21      4.97 o
 -22   6   5        0.40        2.07     11.43 o
 -21   6   5        9.44       33.44     13.36 o
 -20   6   5        1.50        2.64     10.29 o
 -19   6   5        4.83        4.43      9.86 o
 -18   6   5       46.73       42.25      7.76 o
 -17   6   5       44.64       30.91      7.57 o
 -16   6   5       44.91       50.14      7.32 o
 -15   6   5      210.12      216.18     12.51 o
 -14   6   5       31.23       36.39      4.64 o
 -13   6   5      123.67      104.51      7.28 o
 -12   6   5      174.07      180.49      7.71 o
 -11   6   5       82.61       62.44      3.75 o
 -10   6   5       84.14       98.88      4.70 o
  -9   6   5        0.09        2.05      2.13 o
  -8   6   5       13.19       27.16      3.04 o
  -7   6   5       93.12      106.06      3.98 o
  -6   6   5      128.83      155.20      6.03 o
  -5   6   5       30.74       23.65      2.22 o
  -4   6   5       27.65       30.14      2.25 o
  -3   6   5        7.57       13.63      1.96 o
  -2   6   5       72.80       54.01      3.53 o
  -1   6   5       74.23       52.66      2.71 o
   0   6   5       14.54        5.60      1.88 o
   1   6   5      191.86      179.49      4.85 o
   2   6   5     1194.67     1122.01     13.72 o
   3   6   5      765.72      853.40      9.99 o
   4   6   5      299.33      296.76      5.12 o
   5   6   5        3.91        2.51      1.51 o
   6   6   5       88.61      106.50      3.58 o
   7   6   5      303.95      322.74      5.88 o
   8   6   5       16.67       14.55      2.05 o
   9   6   5      519.86      487.30      7.87 o
  10   6   5       45.76       60.65      3.02 o
  11   6   5       32.96       35.83      2.78 o
  12   6   5      317.09      326.90      6.78 o
  13   6   5      495.39      493.57      8.68 o
  14   6   5       17.32       20.21      2.97 o
  15   6   5       21.72       21.57      3.05 o
  16   6   5       31.11       38.34      3.53 o
  17   6   5       12.95        2.68      2.77 o
  18   6   5        9.41        7.89      3.47 o
  19   6   5       12.86       16.95      5.54 o
  20   6   5       62.73       64.80      6.33 o
  21   6   5        0.50       -2.83      3.39 o
 -21   7   5        0.16        0.29     10.58 o
 -20   7   5        5.15       17.13      7.28 o
 -19   7   5        9.31       10.46      7.61 o
 -18   7   5       23.79       18.39      6.97 o
 -17   7   5        9.66        3.09      6.27 o
 -16   7   5        0.10        2.25      5.82 o
 -15   7   5       13.08       15.66      7.07 o
 -14   7   5        2.02        4.63      3.79 o
 -13   7   5       12.87        4.35      4.39 o
 -12   7   5       10.55       10.31      3.73 o
 -11   7   5        2.45       -3.21      3.21 o
 -10   7   5      368.47      368.36     10.28 o
  -9   7   5      310.29      323.73      9.61 o
  -8   7   5       18.92       22.77      2.99 o
  -7   7   5        4.86        0.14      2.25 o
  -6   7   5        0.07       -1.25      2.16 o
  -5   7   5      212.83      196.47      5.73 o
  -4   7   5      340.08      302.02      7.13 o
  -3   7   5      130.00      129.95      4.38 o
  -2   7   5       74.60       74.33      3.47 o
  -1   7   5      248.59      240.94      4.87 o
   0   7   5       88.31       95.26      2.87 o
   1   7   5      250.98      250.74      4.67 o
   2   7   5       47.01       59.47      3.00 o
   3   7   5      140.93      152.94      3.80 o
   4   7   5      512.07      498.49      8.11 o
   5   7   5      597.89      620.22      8.90 o
   6   7   5       26.61       20.19      2.16 o
   7   7   5      123.88      111.22      3.70 o
   8   7   5      107.88      112.11      4.61 o
   9   7   5      171.58      200.27      5.09 o
  10   7   5      397.95      412.39      7.49 o
  11   7   5      116.37      105.33      4.03 o
  12   7   5        0.44       -2.38      2.38 o
  13   7   5      168.85      164.71      5.54 o
  14   7   5       30.59       27.26      3.26 o
  15   7   5      296.47      292.34      7.39 o
  16   7   5      142.92      156.91      6.47 o
  17   7   5        0.20       -2.22      2.94 o
  18   7   5       18.46       16.04      3.94 o
  19   7   5       24.38       19.49      3.92 o
  20   7   5        2.37        2.48      3.62 o
  21   7   5       10.42        8.04      5.88 o
 -20   8   5        6.14        8.75     10.47 o
 -19   8   5        2.84        2.77      8.75 o
 -18   8   5       26.87       16.69      7.40 o
 -17   8   5       79.12       61.99      8.71 o
 -16   8   5        2.28        5.29      5.94 o
 -15   8   5       29.74       15.77      6.35 o
 -14   8   5       10.19        9.07     12.08 o
 -13   8   5        9.12       -2.52      4.87 o
 -12   8   5      145.15      146.72      8.49 o
 -11   8   5      187.58      209.95     11.94 o
 -10   8   5      445.22      452.47     10.65 o
  -9   8   5      356.64      384.90      9.63 o
  -8   8   5       74.16       61.86      4.21 o
  -7   8   5       22.71       27.06      3.39 o
  -6   8   5       55.54       40.50      3.63 o
  -5   8   5      295.78      287.92      7.89 o
  -4   8   5       81.20       68.16      3.11 o
  -3   8   5        1.84        3.00      1.66 o
  -2   8   5      149.19      135.02      4.35 o
  -1   8   5      537.74      545.65      8.57 o
   0   8   5        5.58        2.75      1.59 o
   1   8   5        0.26        0.29      1.67 o
   2   8   5        5.08        1.76      1.53 o
   3   8   5       85.70       86.50      3.24 o
   4   8   5       86.81       90.29      3.34 o
   5   8   5       77.49       81.85      3.21 o
   6   8   5       45.14       43.58      2.71 o
   7   8   5       46.34       58.28      3.06 o
   8   8   5       20.54       26.21      2.96 o
   9   8   5      177.37      208.45      5.78 o
  10   8   5        0.84       -1.73      2.36 o
  11   8   5      143.72      150.18      6.05 o
  12   8   5       14.80        9.69      2.87 o
  13   8   5      105.58       89.49      5.56 o
  14   8   5       16.07        6.73      2.92 o
  15   8   5      142.15      138.13      7.39 o
  16   8   5       37.34       40.31      4.27 o
  17   8   5       34.85       26.17      3.99 o
  18   8   5        3.67        2.67      3.38 o
  19   8   5       15.09       21.46      4.86 o
  20   8   5       24.13       30.30      4.45 o
 -19   9   5        5.04       16.47     13.79 o
 -18   9   5        7.83        8.13      8.47 o
 -17   9   5        5.91        5.03      6.85 o
 -16   9   5        1.72       -0.42      6.03 o
 -15   9   5       19.10        9.83     12.68 o
 -14   9   5        2.69        5.14      5.90 o
 -13   9   5        5.68       -1.68      6.18 o
 -12   9   5       36.58       34.68      5.41 o
 -11   9   5       14.10       16.95      4.14 o
 -10   9   5        3.04       -1.27      3.68 o
  -9   9   5        0.61       -0.02      3.89 o
  -8   9   5      515.56      541.92     12.15 o
  -7   9   5        0.77       -2.27      2.27 o
  -6   9   5       37.89       39.55      5.19 o
  -5   9   5     1234.96     1226.26     17.13 o
  -4   9   5       95.84      104.19      3.74 o
  -3   9   5        0.80       -1.87      2.22 o
  -2   9   5       50.19       44.73      2.88 o
  -1   9   5      316.31      321.62      6.44 o
   0   9   5       10.31        6.85      2.20 o
   1   9   5       18.43       14.96      2.29 o
   2   9   5       74.81       78.48      3.73 o
   3   9   5        0.60       -1.66      1.78 o
   4   9   5        0.07        0.03      2.02 o
   5   9   5       30.17       33.48      3.34 o
   6   9   5      167.52      171.03      5.15 o
   7   9   5       54.01       63.46      3.57 o
   8   9   5        3.60        0.88      2.51 o
   9   9   5       84.89       80.65      3.97 o
  10   9   5      174.72      171.50      5.63 o
  11   9   5       55.81       45.92      3.67 o
  12   9   5       86.35       76.18      4.25 o
  13   9   5       30.71       30.25      3.99 o
  14   9   5       99.02      111.87      5.67 o
  15   9   5        1.28        2.90      3.38 o
  16   9   5        0.44        4.62      3.33 o
  17   9   5        6.29        4.04      3.37 o
  18   9   5       18.61       19.76      5.89 o
  19   9   5       26.01       29.47      6.66 o
 -18  10   5        0.74       -6.49      6.49 o
 -17  10   5        4.26       -0.60      8.57 o
 -16  10   5        1.11       10.21      7.26 o
 -15  10   5        7.10       20.72      7.21 o
 -14  10   5        2.75        0.95      6.09 o
 -13  10   5       14.72       17.61      6.65 o
 -12  10   5        0.44       -2.82      7.43 o
 -11  10   5       19.90        8.85      9.11 o
 -10  10   5       16.68       20.50      2.91 o
  -9  10   5       94.83      116.65      5.90 o
  -8  10   5      515.37      551.57     10.36 o
  -7  10   5        2.34        5.00      2.68 o
  -6  10   5       36.32       37.83      3.42 o
  -5  10   5      852.83      827.96     12.95 o
  -4  10   5      173.90      177.95      6.31 o
  -3  10   5      301.97      295.10      7.01 o
  -2  10   5        8.15        0.82      2.78 o
  -1  10   5        2.41       -2.39      2.39 o
   0  10   5      294.30      299.62      7.71 o
   1  10   5       40.23       45.22      3.44 o
   2  10   5      110.59      120.15      4.70 o
   3  10   5        5.48       -0.24      2.43 o
   4  10   5       16.72       16.29      2.73 o
   5  10   5       87.54       98.26      4.17 o
   6  10   5        0.00        0.42      2.35 o
   7  10   5       81.52       91.81      4.27 o
   8  10   5       48.26       52.62      3.72 o
   9  10   5      159.87      170.48      6.06 o
  10  10   5      259.84      278.04      7.97 o
  11  10   5        0.56       -1.98      2.94 o
  12  10   5       20.32       16.01      3.64 o
  13  10   5        6.24       10.98      3.56 o
  14  10   5       10.74       -0.80      3.29 o
  15  10   5        0.28       -3.10      3.10 o
  16  10   5        0.80        2.96      3.50 o
  17  10   5        8.60        4.96      3.53 o
 -16  11   5       27.92       34.11      8.77 o
 -15  11   5       12.12        9.10     11.11 o
 -14  11   5        0.47        1.97      6.80 o
 -13  11   5       10.76        7.17      6.38 o
 -12  11   5        1.35        5.29      2.84 o
 -11  11   5        5.62        0.62      4.51 o
 -10  11   5       35.95       42.84      3.43 o
  -9  11   5        6.39        2.23      2.60 o
  -8  11   5       81.23      103.91      4.85 o
  -7  11   5      118.71      110.22      5.08 o
  -6  11   5      443.47      473.99     10.10 o
  -5  11   5      142.23      126.74      5.41 o
  -4  11   5      103.20      110.59      5.21 o
  -3  11   5      101.54       93.73      4.38 o
  -2  11   5      139.12      144.79      5.29 o
  -1  11   5       75.44       67.80      3.99 o
   0  11   5       10.65        0.46      2.54 o
   1  11   5       54.12       47.58      3.92 o
   2  11   5       15.54       14.80      2.93 o
   3  11   5        0.33       -2.29      2.29 o
   4  11   5        5.16       -1.14      2.47 o
   5  11   5       53.45       52.08      3.73 o
   6  11   5        0.78       -1.41      3.21 o
   7  11   5      144.81      139.12      5.49 o
   8  11   5       65.12       57.18      5.98 o
   9  11   5        0.03       -2.92      2.92 o
  10  11   5        8.01        4.87      3.25 o
  11  11   5        0.40       -3.04      3.04 o
  12  11   5      216.29      210.79      7.57 o
  13  11   5       10.39       14.49      3.81 o
  14  11   5       20.33       23.82      3.95 o
  15  11   5        0.56       -3.28      3.28 o
  16  11   5       35.32       37.16      6.04 o
 -14  12   5        2.46        9.11      7.47 o
 -13  12   5       21.81       21.19      6.93 o
 -12  12   5       16.18       14.51      2.94 o
 -11  12   5       11.07        9.70      3.82 o
 -10  12   5       42.03       37.97      3.74 o
  -9  12   5       19.13       21.98      5.42 o
  -8  12   5       27.87       21.07      3.40 o
  -7  12   5       38.62       53.50      4.12 o
  -6  12   5       34.43       43.11      3.98 o
  -5  12   5       19.60       22.50      3.55 o
  -4  12   5        0.98        4.41      3.10 o
  -3  12   5       81.56       77.66      4.65 o
  -2  12   5       16.34       12.85      3.35 o
  -1  12   5       62.57       54.07      3.89 o
   0  12   5        0.68        0.31      2.60 o
   1  12   5        7.62       14.13      2.97 o
   2  12   5       28.70       23.35      3.32 o
   3  12   5        7.31        8.84      2.97 o
   4  12   5       50.39       54.03      4.03 o
   5  12   5      285.12      302.23      9.26 o
   6  12   5       69.91       73.40      6.57 o
   7  12   5        2.73        0.78      3.45 o
   8  12   5      124.57      145.34      6.80 o
   9  12   5       19.59       11.95      5.03 o
  10  12   5        2.70        5.48      3.59 o
  11  12   5       12.08       14.55      4.11 o
  12  12   5      124.75      119.29     11.82 o
  13  12   5       24.65       26.26      4.58 o
  14  12   5        0.00       -3.58      3.58 o
 -12  13   5       33.78       44.74      5.29 o
 -11  13   5       26.25       27.82      3.84 o
 -10  13   5        0.48       -2.87      3.05 o
  -9  13   5       12.75       20.40      3.82 o
  -8  13   5       76.22       74.16      5.09 o
  -7  13   5       50.66       51.75      6.17 o
  -6  13   5        0.80        1.19      3.14 o
  -5  13   5       90.96       73.03      5.30 o
  -4  13   5        5.81        5.30      3.23 o
  -3  13   5        0.10       -1.08      3.08 o
  -2  13   5        8.85        6.34      3.31 o
  -1  13   5        3.73        1.23      3.39 o
   0  13   5       12.44       11.93      3.18 o
   1  13   5        6.09        3.09      3.46 o
   2  13   5       19.75       28.52      4.14 o
   3  13   5       39.29       35.46      4.35 o
   4  13   5        3.96        8.13      3.56 o
   5  13   5        4.19        5.72      3.64 o
   6  13   5       46.14       54.54      4.94 o
   7  13   5        1.24       -2.43      3.52 o
   8  13   5       21.61       26.35      4.30 o
   9  13   5       13.50        7.52      3.90 o
  10  13   5       99.61       99.54      6.24 o
  11  13   5        5.66        8.10      4.02 o
  -9  14   5        2.48       -5.00      9.50 o
  -8  14   5        0.01        5.60      3.75 o
  -7  14   5       20.99       25.37      4.31 o
  -6  14   5       14.14       21.92      4.12 o
  -5  14   5       13.73       14.82      4.05 o
  -4  14   5        3.48       -3.95      3.95 o
  -3  14   5       16.63       14.23      6.25 o
  -2  14   5        1.73        2.74      5.31 o
  -1  14   5       38.24       55.80      8.35 o
   0  14   5       20.96       23.34      4.11 o
   1  14   5       70.50       83.16      5.59 o
   2  14   5       11.31       13.42      4.02 o
   3  14   5       71.84       55.93      5.16 o
   4  14   5        1.05        3.20      3.68 o
   5  14   5       10.65       10.32      3.97 o
   6  14   5        2.34       -0.90      3.73 o
   7  14   5        5.84        2.21      3.79 o
   8  14   5        3.16        1.87      3.73 o
  -2  15   5        0.03       -5.51      5.51 o
  -1  15   5        2.18        0.37      4.38 o
   0  15   5        1.78       -0.13      4.38 o
   1  15   5        6.25        8.32      4.79 o
   2  15   5       17.82       17.97      8.16 o
 -22   0   6        0.00       -7.65      8.50 o
 -21   0   6       13.02        9.00      9.07 o
 -20   0   6        1.38       12.29      9.50 o
 -19   0   6        0.04       -4.72      7.86 o
 -18   0   6       23.71       19.72      8.50 o
 -17   0   6      396.72      400.79     24.22 o
 -16   0   6      106.11      102.75     12.86 o
 -15   0   6      331.73      352.85     21.51 o
 -14   0   6      349.94      425.55     21.54 o
 -13   0   6       13.71        8.49      4.49 o
 -12   0   6       53.52       71.76      4.06 o
 -11   0   6      241.04      306.94      8.46 o
 -10   0   6        0.34       -2.00      2.93 o
  -9   0   6        3.04        3.90      2.88 o
  -8   0   6      277.44      290.91     10.00 o
  -7   0   6        0.27        2.15      2.70 o
  -6   0   6      921.54      917.87     38.41 o
  -5   0   6       19.55       17.12      3.23 o
  -4   0   6      124.75      126.61      7.50 o
  -3   0   6      134.44      132.67      7.65 o
  -2   0   6      338.01      306.85      9.70 o
  -1   0   6      411.50      442.75     12.63 o
   0   0   6      177.22      218.07      8.51 o
   1   0   6      158.56      193.95      8.18 o
   2   0   6      446.01      403.75     13.06 o
   3   0   6     3511.75     3679.81     79.70 o
   4   0   6        2.76       -1.40      1.82 o
   5   0   6      725.37      570.12     81.67 o
   6   0   6      226.67      253.29     21.37 o
   7   0   6      169.74      178.23     12.04 o
   8   0   6      283.89      305.07     13.19 o
   9   0   6        0.83        2.41      4.36 o
  10   0   6       92.05      107.17      6.22 o
  11   0   6      223.61      251.98     21.70 o
  12   0   6        8.60        6.22      3.99 o
  13   0   6       13.60       13.36      8.00 o
  14   0   6      223.84      203.65     19.08 o
  15   0   6        2.33        4.72      9.43 o
  16   0   6       49.09       47.95     12.50 o
  17   0   6      451.33      447.24     30.51 o
  18   0   6        1.42        3.36     11.79 o
  19   0   6      228.68      215.24      9.75 o
  20   0   6        3.04        8.24      2.75 o
  21   0   6        0.04       -2.48      3.66 o
  22   0   6       11.01        7.78      3.19 o
 -22   1   6       23.30       15.86      9.72 o
 -21   1   6        3.52        0.07      8.22 o
 -20   1   6       41.11       40.87     10.86 o
 -19   1   6       34.33       32.51     10.22 o
 -18   1   6       21.00       28.08      9.29 o
 -17   1   6       51.35       52.88     10.79 o
 -16   1   6        8.79       16.43      9.15 o
 -15   1   6        3.50       -3.00      7.93 o
 -14   1   6      116.22      147.94     13.90 o
 -13   1   6      144.65      131.67     13.50 o
 -12   1   6      153.35      150.64      6.21 o
 -11   1   6      115.92      101.82      3.87 o
 -10   1   6       30.54       32.13      2.56 o
  -9   1   6        9.58       17.83      2.19 o
  -8   1   6      101.30       97.42      4.16 o
  -7   1   6      238.20      256.87      6.89 o
  -6   1   6        8.09       11.89      2.09 o
  -5   1   6        4.57       12.10      2.50 o
  -4   1   6     1684.78     1752.87     33.45 o
  -3   1   6       18.74        6.75      2.06 o
  -2   1   6      694.95      784.27     13.63 o
  -1   1   6       70.40      106.41      4.15 o
   0   1   6      488.63      505.01      8.75 o
   1   1   6      658.65      661.55     11.00 o
   2   1   6       69.01      123.14      4.75 o
   3   1   6      387.98      428.70     10.31 o
   4   1   6      859.79      936.10     22.99 o
   5   1   6      237.47      225.68      8.82 o
   6   1   6      108.00      124.18      5.83 o
   7   1   6        8.98       21.92      3.46 o
   8   1   6      156.60      201.36      7.67 o
   9   1   6       21.53       18.11      2.91 o
  10   1   6       14.14       11.93      2.91 o
  11   1   6       64.83       45.47      3.56 o
  12   1   6       34.11       43.08      3.69 o
  13   1   6      234.41      223.60     13.83 o
  14   1   6      197.50      171.37     16.54 o
  15   1   6        0.27       -1.00      5.92 o
  16   1   6      510.75      454.76     20.77 o
  17   1   6      176.16      187.18      7.23 o
  18   1   6       83.47       97.52      4.62 o
  19   1   6      193.44      193.58     13.61 o
  20   1   6       36.48       38.75      4.80 o
  21   1   6      103.35       92.55      6.15 o
  22   1   6        0.49       -1.09      3.89 o
 -22   2   6       21.69       24.80     11.79 o
 -21   2   6        2.77        4.57      9.15 o
 -20   2   6       49.08       51.16     11.72 o
 -19   2   6        5.95        7.36      8.36 o
 -18   2   6        3.99        2.43      8.15 o
 -17   2   6       63.67       74.10     12.15 o
 -16   2   6       17.99       16.72      8.65 o
 -15   2   6       20.58       19.86      8.86 o
 -14   2   6       95.69       76.65     10.29 o
 -13   2   6        1.90       -2.77      4.86 o
 -12   2   6      122.35      114.99      7.98 o
 -11   2   6       34.86       30.59      3.50 o
 -10   2   6        0.48       -1.67      1.67 o
  -9   2   6      204.53      251.50      5.90 o
  -8   2   6      133.16      143.89      4.94 o
  -7   2   6      611.89      656.58      9.84 o
  -6   2   6       24.60       30.91      1.89 o
  -5   2   6        0.32       -1.50      1.50 o
  -4   2   6        1.53       -0.42      1.94 o
  -3   2   6      257.59      243.71      7.21 o
  -2   2   6      430.72      373.95      6.79 o
  -1   2   6       96.81      104.97      3.66 o
   0   2   6       95.74      107.54      4.01 o
   1   2   6        0.64        0.54      1.87 o
   2   2   6      365.09      376.65      8.51 o
   3   2   6      513.54      502.97     11.27 o
   4   2   6     2575.80     2545.82     32.79 o
   5   2   6     2333.64     2296.64     33.10 o
   6   2   6       18.38       23.12      3.82 o
   7   2   6      434.15      444.04     11.98 o
   8   2   6      113.68      101.95      4.27 o
   9   2   6       33.76       29.53      3.00 o
  10   2   6       31.54       44.21      3.42 o
  11   2   6        1.42        0.60      3.12 o
  12   2   6      394.21      390.12     12.60 o
  13   2   6       46.48       35.63     14.61 o
  14   2   6        5.12        3.39      6.97 o
  15   2   6      295.35      276.63      8.67 o
  16   2   6        0.40        3.47      3.00 o
  17   2   6       23.47       26.94      3.72 o
  18   2   6        0.85       -0.41      3.04 o
  19   2   6       34.88       40.73      3.89 o
  20   2   6        0.15       -0.13      4.87 o
  21   2   6       59.81       46.99      4.43 o
  22   2   6        6.16        5.31      3.91 o
 -22   3   6        0.05       -4.43      9.00 o
 -21   3   6       10.06       19.15     10.58 o
 -20   3   6       15.52       10.22     10.36 o
 -19   3   6        3.77       10.86      9.29 o
 -18   3   6       20.19       19.36      9.65 o
 -17   3   6       16.45        8.36      8.36 o
 -16   3   6      300.37      340.91     23.37 o
 -15   3   6       27.58       31.58      9.72 o
 -14   3   6       21.91       20.79      3.13 o
 -13   3   6        1.72       -3.07      4.75 o
 -12   3   6        0.80       -1.92      3.02 o
 -11   3   6       90.65       87.89      4.58 o
 -10   3   6        6.20        5.10      2.02 o
  -9   3   6       25.16       31.25      3.22 o
  -8   3   6       48.81       37.64      2.85 o
  -7   3   6       75.07       96.67      4.00 o
  -6   3   6      143.28      161.96      6.40 o
  -5   3   6      730.15      763.39     16.67 o
  -4   3   6        0.04       -1.67      2.96 o
  -3   3   6      162.62      151.10      9.00 o
  -2   3   6       49.22       41.54      4.35 o
  -1   3   6       16.27       13.19      3.00 o
   0   3   6       24.79       30.24      3.20 o
   1   3   6      646.08      669.70     11.50 o
   2   3   6      189.28      163.84      5.12 o
   3   3   6       44.39       36.58      4.56 o
   4   3   6       99.76      101.00      4.21 o
   5   3   6      257.19      255.74      6.42 o
   6   3   6      206.75      206.63      5.46 o
   7   3   6        0.05       -1.71      1.90 o
   8   3   6      405.00      420.91     10.84 o
   9   3   6      100.56      121.04      4.81 o
  10   3   6      481.72      522.04     10.24 o
  11   3   6      228.84      241.77      7.03 o
  12   3   6      407.50      343.43      9.12 o
  13   3   6        9.21        1.85      2.21 o
  14   3   6       37.50       30.50      3.21 o
  15   3   6      452.37      475.43     10.36 o
  16   3   6       17.82       25.38      3.25 o
  17   3   6       23.05       22.63      4.19 o
  18   3   6       22.39       16.58      3.39 o
  19   3   6        1.35        1.56      3.11 o
  20   3   6        6.14        5.09      3.93 o
  21   3   6        3.92        4.53      4.70 o
 -21   4   6       20.29       31.01     12.15 o
 -20   4   6        0.95        9.93      9.58 o
 -19   4   6        0.15       -1.43      8.22 o
 -18   4   6        0.05       10.15      9.72 o
 -17   4   6        3.01        5.93      8.65 o
 -16   4   6       15.05       11.08      9.36 o
 -15   4   6       76.36       59.17     11.65 o
 -14   4   6       99.50      103.14     10.68 o
 -13   4   6        8.02        7.38      4.43 o
 -12   4   6        4.20       -0.72      5.22 o
 -11   4   6        0.16       -0.13      2.59 o
 -10   4   6       90.93       93.92      4.85 o
  -9   4   6      267.68      281.28      6.04 o
  -8   4   6       66.21       67.77      2.99 o
  -7   4   6        2.68        4.40      1.61 o
  -6   4   6       74.33       83.04      4.60 o
  -5   4   6      577.58      633.53     13.34 o
  -4   4   6       32.38       35.78      3.53 o
  -3   4   6      232.73      253.34      7.61 o
  -2   4   6      730.26      727.35     17.24 o
  -1   4   6        0.48        0.43      1.94 o
   0   4   6        0.60       -0.28      1.91 o
   1   4   6       21.25       34.85      2.93 o
   2   4   6      245.41      225.19      7.06 o
   3   4   6       10.93       13.75      3.04 o
   4   4   6     1052.84     1060.15     17.14 o
   5   4   6       48.07       47.21      2.90 o
   6   4   6      659.06      622.38     10.68 o
   7   4   6       22.56       41.19      3.20 o
   8   4   6      348.49      328.29     10.55 o
   9   4   6       60.43       60.82      3.76 o
  10   4   6        2.59        5.88      2.56 o
  11   4   6      125.04      129.00      6.88 o
  12   4   6      287.10      302.21      6.36 o
  13   4   6      120.98      129.14      4.70 o
  14   4   6       70.02       80.82      4.04 o
  15   4   6       28.98       28.07      3.21 o
  16   4   6       82.20       80.86      4.44 o
  17   4   6      144.08      136.27      5.70 o
  18   4   6      160.86      198.25      7.39 o
  19   4   6        0.00        2.60      3.13 o
  20   4   6        4.10        4.97      3.80 o
  21   4   6        8.42        7.19      3.53 o
 -21   5   6        0.18       -2.50      9.86 o
 -20   5   6       17.05       12.08     10.15 o
 -19   5   6        5.89       -0.50      9.43 o
 -18   5   6       80.33       77.60     14.01 o
 -17   5   6        7.61       20.94     10.72 o
 -16   5   6        5.73        8.22      9.50 o
 -15   5   6      164.27      162.92     16.72 o
 -14   5   6       17.08       14.79      9.79 o
 -13   5   6       17.26       16.45      4.60 o
 -12   5   6        3.72        7.06      3.47 o
 -11   5   6        0.23       -1.53      3.23 o
 -10   5   6       47.97       71.36      4.05 o
  -9   5   6       31.13       34.65      2.89 o
  -8   5   6       22.18       29.88      2.42 o
  -7   5   6      218.25      197.46      4.90 o
  -6   5   6       95.16       94.12      3.34 o
  -5   5   6      366.00      368.99      7.26 o
  -4   5   6      203.65      226.40      5.07 o
  -3   5   6        5.80       11.03      1.84 o
  -2   5   6      246.71      211.23      5.09 o
  -1   5   6        9.50       13.68      2.08 o
   0   5   6      191.82      174.71      5.77 o
   1   5   6       14.82        8.12      2.14 o
   2   5   6       16.76       25.69      2.63 o
   3   5   6      489.26      512.31      9.54 o
   4   5   6        4.66        2.25      2.30 o
   5   5   6       18.15       13.57      2.22 o
   6   5   6       36.30       42.00      3.06 o
   7   5   6     1362.78     1284.13     18.89 o
   8   5   6      499.17      484.47      9.76 o
   9   5   6       15.55       13.21      2.87 o
  10   5   6      410.92      428.12      8.03 o
  11   5   6        0.49       -0.62      2.15 o
  12   5   6      612.05      647.65     11.15 o
  13   5   6        5.59        5.86      2.54 o
  14   5   6       13.20       17.81      2.91 o
  15   5   6       20.76       18.33      3.07 o
  16   5   6        0.90       -2.50      2.50 o
  17   5   6        1.87        2.77      3.05 o
  18   5   6        9.71        7.76      3.23 o
  19   5   6       26.72       19.77      3.69 o
  20   5   6        3.82        4.63      4.95 o
  21   5   6        0.45        4.19      5.79 o
 -20   6   6        0.91        4.93     10.65 o
 -19   6   6       13.66       10.22     10.43 o
 -18   6   6        3.08       15.22     10.65 o
 -17   6   6        9.00       22.22     11.00 o
 -16   6   6        0.75        0.43      9.72 o
 -15   6   6       12.22       11.41      5.84 o
 -14   6   6        0.22        2.50      5.61 o
 -13   6   6      148.64      153.61     15.93 o
 -12   6   6      102.66       91.59      6.00 o
 -11   6   6      177.01      193.86      8.13 o
 -10   6   6        0.29        2.87      3.15 o
  -9   6   6       25.04       31.39      3.31 o
  -8   6   6        0.64        2.37      2.54 o
  -7   6   6       27.54       30.78      2.86 o
  -6   6   6      145.42      124.45      4.20 o
  -5   6   6       56.30       53.17      2.92 o
  -4   6   6      179.57      173.75      5.10 o
  -3   6   6      136.55      109.57      3.96 o
  -2   6   6      146.09      166.65      4.49 o
  -1   6   6      355.73      347.34      9.02 o
   0   6   6      102.17      118.43      4.07 o
   1   6   6      315.47      368.17      7.91 o
   2   6   6      205.11      188.34      5.78 o
   3   6   6      364.92      389.93      8.47 o
   4   6   6       31.78       39.47      3.56 o
   5   6   6        0.65        3.56      2.22 o
   6   6   6      104.01      118.07      4.79 o
   7   6   6       31.22       25.54      3.04 o
   8   6   6        0.98       -0.40      1.56 o
   9   6   6      629.55      598.60     15.15 o
  10   6   6       59.56       57.70      3.10 o
  11   6   6       30.79       20.44      3.20 o
  12   6   6        0.50        3.90      2.54 o
  13   6   6      420.87      399.91      8.73 o
  14   6   6        2.52        0.57      2.66 o
  15   6   6        8.11        6.50      2.85 o
  16   6   6       16.75       11.15      3.17 o
  17   6   6       15.50       12.00      3.25 o
  18   6   6       30.79       31.77      3.91 o
  19   6   6        4.20       -0.99      3.31 o
  20   6   6        0.17        6.38      4.22 o
 -19   7   6        9.38       14.86     11.65 o
 -18   7   6        1.54       -2.01      5.89 o
 -17   7   6       49.07       60.17      8.37 o
 -16   7   6       73.55       92.43     11.61 o
 -15   7   6       52.32       52.85      7.72 o
 -14   7   6      129.54      136.04     10.27 o
 -13   7   6       50.98       50.35      7.16 o
 -12   7   6        0.58        3.41      4.74 o
 -11   7   6      160.42      134.73      7.25 o
 -10   7   6       45.73       41.20      4.70 o
  -9   7   6       85.02       57.93      4.40 o
  -8   7   6        0.63       -2.69      2.69 o
  -7   7   6       52.36       55.09      5.00 o
  -6   7   6        3.44        2.50      2.57 o
  -5   7   6       60.94       68.18      3.27 o
  -4   7   6       11.15       11.20      2.41 o
  -3   7   6        1.31       -0.44      2.08 o
  -2   7   6      310.71      272.79      6.18 o
  -1   7   6       32.58       25.71      3.00 o
   0   7   6      204.44      199.83      5.72 o
   1   7   6       56.11       39.34      3.26 o
   2   7   6      151.59      133.42      5.07 o
   3   7   6       29.51       29.21      3.66 o
   4   7   6      767.86      789.12     14.89 o
   5   7   6      296.85      286.58      8.30 o
   6   7   6      155.95      155.55      4.50 o
   7   7   6       24.37        9.57      3.51 o
   8   7   6       24.26       25.08      2.68 o
   9   7   6       57.36       58.58      3.30 o
  10   7   6       33.40       39.94      3.28 o
  11   7   6      155.20      157.85      5.47 o
  12   7   6      129.68      133.63      5.34 o
  13   7   6      127.96      116.38      5.21 o
  14   7   6       46.52       54.66      4.08 o
  15   7   6       15.55       22.26      4.06 o
  16   7   6       33.90       39.82      4.55 o
  17   7   6       24.97       29.76      4.00 o
  18   7   6        2.07        4.33      3.41 o
  19   7   6        0.38        3.08      4.03 o
 -18   8   6        3.28       11.27      6.76 o
 -17   8   6        0.02       -2.75      5.88 o
 -16   8   6        4.78       -2.96      5.46 o
 -15   8   6       30.53       21.35     10.08 o
 -14   8   6        2.58       13.63      5.91 o
 -13   8   6       43.72       48.59      7.32 o
 -12   8   6        0.84        5.95      5.28 o
 -11   8   6       72.03       55.83      7.19 o
 -10   8   6        0.32       -3.46      3.46 o
  -9   8   6      102.83      101.87      6.46 o
  -8   8   6       29.51       13.01      3.55 o
  -7   8   6       71.84       53.51      4.50 o
  -6   8   6      213.09      220.20      7.70 o
  -5   8   6       10.37        9.52      3.48 o
  -4   8   6      319.69      312.18      9.16 o
  -3   8   6        1.04       -2.96      2.96 o
  -2   8   6      813.28      855.70     15.73 o
  -1   8   6      580.54      624.30     11.38 o
   0   8   6       45.60       41.95      4.22 o
   1   8   6      129.80      130.35      5.27 o
   2   8   6      647.40      680.12     18.20 o
   3   8   6      743.84      739.87     12.26 o
   4   8   6        3.89        3.73      2.10 o
   5   8   6      630.84      716.81     10.77 o
   6   8   6      404.35      371.20      7.21 o
   7   8   6      364.19      417.17      7.84 o
   8   8   6        1.37        0.73      2.67 o
   9   8   6       48.02       45.85      3.51 o
  10   8   6       20.30       13.98      2.99 o
  11   8   6      134.01      143.87      5.55 o
  12   8   6        0.10       -3.25      3.25 o
  13   8   6        1.14       -2.79      2.79 o
  14   8   6        0.45        0.24      2.89 o
  15   8   6      116.35      123.09      5.66 o
  16   8   6       75.63       98.49      5.26 o
  17   8   6        3.84        5.57      3.87 o
  18   8   6       14.06       11.42      7.85 o
 -17   9   6        2.87        5.77      6.31 o
 -16   9   6        0.60       10.06      9.29 o
 -15   9   6        7.66       14.49      6.56 o
 -14   9   6        1.08        7.36      6.04 o
 -13   9   6        3.26        2.08      5.55 o
 -12   9   6        0.00       -1.63      5.28 o
 -11   9   6       22.79       14.97      5.94 o
 -10   9   6       49.15       55.45     14.40 o
  -9   9   6      186.13      199.75     16.43 o
  -8   9   6       13.30       13.62      5.83 o
  -7   9   6      148.13      175.41      8.51 o
  -6   9   6       18.37       12.85      3.89 o
  -5   9   6        9.24        5.15      3.69 o
  -4   9   6      194.25      203.43      8.09 o
  -3   9   6       50.86       55.02      5.04 o
  -2   9   6      469.88      493.45     12.63 o
  -1   9   6        6.25       -3.22      3.22 o
   0   9   6       98.51       89.54      5.21 o
   1   9   6       79.03       98.48      4.99 o
   2   9   6       64.81       57.58      3.12 o
   3   9   6        3.21       -1.18      2.28 o
   4   9   6      400.76      410.21      8.32 o
   5   9   6      105.05       75.54      5.91 o
   6   9   6       58.14       55.97      5.58 o
   7   9   6        6.74        6.66      2.65 o
   8   9   6       23.55       20.76      3.10 o
   9   9   6      212.59      248.08      7.01 o
  10   9   6        6.73        5.78      2.89 o
  11   9   6       34.84       30.15      3.59 o
  12   9   6        6.98        6.62      3.06 o
  13   9   6        8.87        4.21      3.10 o
  14   9   6       28.32       23.12      3.73 o
  15   9   6        0.08        0.18      3.82 o
  16   9   6       42.96       37.67      5.01 o
  17   9   6        6.44       12.49      4.78 o
 -16  10   6        1.03       -9.93      9.93 o
 -15  10   6       12.20       10.23      7.40 o
 -14  10   6        0.36        9.20      6.54 o
 -13  10   6        6.00       -2.18      6.08 o
 -12  10   6        2.07        4.36      5.91 o
 -11  10   6        5.27        4.31      5.96 o
 -10  10   6       15.26       13.26      6.66 o
  -9  10   6      106.88      101.43      9.74 o
  -8  10   6      503.65      531.52     19.83 o
  -7  10   6       15.74       15.47      6.97 o
  -6  10   6      190.47      205.88     16.40 o
  -5  10   6       27.22       20.64      5.42 o
  -4  10   6       33.21       31.24      5.50 o
  -3  10   6        0.06        2.35      4.47 o
  -2  10   6       30.20       31.38      3.07 o
  -1  10   6        0.58        0.86      2.21 o
   0  10   6       33.49       26.94      2.87 o
   1  10   6      432.38      439.73      9.03 o
   2  10   6       16.33        8.27      2.64 o
   3  10   6      157.76      167.05      5.47 o
   4  10   6        2.36        2.22      2.84 o
   5  10   6       30.97       33.82      3.31 o
   6  10   6        1.71        3.07      2.68 o
   7  10   6      346.68      324.67      8.00 o
   8  10   6       12.45       14.18      3.15 o
   9  10   6       45.32       55.46      4.19 o
  10  10   6      153.88      181.01      6.43 o
  11  10   6       32.01       33.27      3.84 o
  12  10   6        0.01        0.24      2.99 o
  13  10   6        7.66        6.71      3.33 o
  14  10   6       46.34       61.87      6.54 o
  15  10   6        0.16        0.12      4.07 o
 -14  11   6       12.03        9.14      6.81 o
 -13  11   6        4.11        0.41      6.25 o
 -12  11   6        0.63       -1.31      6.23 o
 -11  11   6       33.71       34.55      7.75 o
 -10  11   6        7.14        4.27      7.97 o
  -9  11   6       12.50       15.72      6.92 o
  -8  11   6      145.69      155.07     34.33 o
  -7  11   6        0.92        0.32      6.00 o
  -6  11   6       32.22       43.26      7.85 o
  -5  11   6        0.26        2.74      5.80 o
  -4  11   6        1.37       -0.79      2.71 o
  -3  11   6       49.06       56.59      3.87 o
  -2  11   6       16.44       12.08      2.66 o
  -1  11   6        2.86       -2.40      2.40 o
   0  11   6       61.34       50.99      3.63 o
   1  11   6       35.52       27.83      3.29 o
   2  11   6        6.46        4.98      2.76 o
   3  11   6       29.25       26.48      3.39 o
   4  11   6       76.80       81.52      4.56 o
   5  11   6       14.81       17.42      3.19 o
   6  11   6        0.42       -2.43      2.78 o
   7  11   6       60.49       54.15      4.12 o
   8  11   6       30.88       31.72      3.76 o
   9  11   6       16.69       14.10      3.39 o
  10  11   6        0.10       -1.20      3.37 o
  11  11   6       24.17       14.01      6.39 o
  12  11   6        1.01        4.31      4.21 o
  13  11   6       19.12       13.90      4.40 o
  14  11   6        3.34        9.20      4.65 o
 -12  12   6        1.34        7.55      7.03 o
 -11  12   6        0.00       -1.20      6.76 o
 -10  12   6        1.81       -0.93      6.43 o
  -9  12   6        6.25       -1.27      6.55 o
  -8  12   6        0.92       -3.73      6.37 o
  -7  12   6        0.00       -8.52      9.15 o
  -6  12   6      236.60      237.66     14.87 o
  -5  12   6      151.74      157.41      5.43 o
  -4  12   6      143.53      163.33      7.11 o
  -3  12   6        0.38       -2.69      2.69 o
  -2  12   6       87.32       76.51      4.50 o
  -1  12   6       21.18       18.11      3.23 o
   0  12   6        0.34       -3.49      3.49 o
   1  12   6        8.18        9.13      3.17 o
   2  12   6       95.36      106.20      6.84 o
   3  12   6        4.44        0.29      2.94 o
   4  12   6       13.22        4.19      3.13 o
   5  12   6       74.60       81.80      5.98 o
   6  12   6        0.00       -1.34      3.08 o
   7  12   6       13.78       17.28      3.85 o
   8  12   6        3.01        2.15      3.37 o
   9  12   6       11.72       20.99      4.89 o
  10  12   6        3.24        3.40      4.48 o
  11  12   6       44.96       55.82      6.01 o
  12  12   6       39.21       38.78      6.35 o
  -9  13   6        0.17       -4.93     12.93 o
  -8  13   6        5.23       13.33      7.51 o
  -7  13   6       17.45       12.54      4.20 o
  -6  13   6        6.80        8.07      2.79 o
  -5  13   6        2.53        1.59      2.82 o
  -4  13   6        1.85       -0.59      2.95 o
  -3  13   6       11.62       10.41      3.28 o
  -2  13   6       10.11        4.72      3.29 o
  -1  13   6        0.02       -3.04      3.04 o
   0  13   6       34.56       42.82      7.48 o
   1  13   6        3.13        0.57      4.03 o
   2  13   6      111.34      118.50      6.08 o
   3  13   6       12.86       15.77      3.88 o
   4  13   6        5.12        2.19      3.61 o
   5  13   6        1.55        7.94      4.10 o
   6  13   6       45.86       43.86      5.67 o
   7  13   6        0.47       -1.30      7.90 o
   8  13   6        3.75        4.60      4.80 o
   9  13   6        0.46        1.00      4.91 o
  -4  14   6        9.48        8.72      3.85 o
  -3  14   6        4.57        5.91      3.53 o
  -2  14   6       14.05        9.70      3.68 o
  -1  14   6       17.10       16.07      3.89 o
   0  14   6        3.46        3.36      3.75 o
   1  14   6       33.74       23.88      4.26 o
   2  14   6        1.37       -0.37      3.65 o
   3  14   6        3.95        5.96      4.69 o
   4  14   6       47.73       65.04     13.61 o
 -21   1   7        0.98        7.86      6.16 o
 -20   1   7        1.84        5.47      5.83 o
 -19   1   7       65.43       79.67      8.76 o
 -18   1   7        1.31       12.64      6.01 o
 -17   1   7       27.24       39.21      6.94 o
 -16   1   7      188.79      185.31     11.76 o
 -15   1   7      137.04      149.98     22.76 o
 -14   1   7      825.70      807.07     23.96 o
 -13   1   7        0.16        2.69      2.49 o
 -12   1   7       15.93       10.83      2.68 o
 -11   1   7       37.90       31.12      2.79 o
 -10   1   7       11.39        7.55      2.24 o
  -9   1   7      103.78       95.07      4.03 o
  -8   1   7      231.71      231.97      7.96 o
  -7   1   7      677.36      695.30     15.26 o
  -6   1   7       60.97       54.41      3.21 o
  -5   1   7       14.32       11.85      2.26 o
  -4   1   7       47.13       41.87      2.89 o
  -3   1   7        4.06       -1.46      2.37 o
  -2   1   7        3.35        1.70      1.93 o
  -1   1   7        0.23       -0.91      1.98 o
   0   1   7      237.05      239.88      7.22 o
   1   1   7      120.53       95.48      4.45 o
   2   1   7      236.61      243.65      7.09 o
   3   1   7        8.45        3.96      2.34 o
   4   1   7       18.42       35.22     11.01 o
   5   1   7       15.32       13.65      3.19 o
   6   1   7      498.16      501.05     14.20 o
   7   1   7      449.41      479.62     12.23 o
   8   1   7       16.46       15.13      3.97 o
   9   1   7      140.91      130.02      9.37 o
  10   1   7       45.03       32.19      6.73 o
  11   1   7        3.21       -0.67      5.20 o
  12   1   7        5.07        8.14      6.03 o
  13   1   7       13.83       -0.02      5.91 o
  14   1   7       13.09        8.89      6.97 o
  15   1   7      149.19      172.87     13.13 o
  16   1   7        0.11        1.47      9.47 o
  17   1   7       17.45       10.75      8.08 o
  18   1   7      248.70      225.94     16.15 o
  19   1   7        5.10        7.83      8.28 o
  20   1   7       49.18       54.17     10.87 o
 -21   2   7       11.78       10.32      6.55 o
 -20   2   7        4.07        9.04      5.93 o
 -19   2   7        4.93        9.29      9.00 o
 -18   2   7        0.33        0.64      8.36 o
 -17   2   7       71.61      102.47     13.72 o
 -16   2   7        0.39        2.22      7.72 o
 -15   2   7        7.73        8.46      7.90 o
 -14   2   7       70.39       68.74      7.33 o
 -13   2   7        0.33       -6.12      6.12 o
 -12   2   7       58.48       50.82      6.15 o
 -11   2   7       95.62       90.66      4.10 o
 -10   2   7       52.33       66.10      3.64 o
  -9   2   7      243.08      231.44      5.87 o
  -8   2   7      122.08      140.23      4.52 o
  -7   2   7      494.31      481.97     11.19 o
  -6   2   7       11.88        8.60      2.06 o
  -5   2   7        0.18        3.01      1.81 o
  -4   2   7      106.30      109.76      3.90 o
  -3   2   7      158.90      135.53      4.43 o
  -2   2   7       15.99       12.04      2.19 o
  -1   2   7       45.79       60.82      2.81 o
   0   2   7       75.97       86.71      3.59 o
   1   2   7       56.92       51.30      3.18 o
   2   2   7      149.92      157.42      5.48 o
   3   2   7       69.60       51.16      3.27 o
   4   2   7      137.53      129.07      4.97 o
   5   2   7        5.82        6.02      2.54 o
   6   2   7      816.27      797.83     14.28 o
   7   2   7      472.48      488.78     11.70 o
   8   2   7       74.53      111.28      5.84 o
   9   2   7      515.64      543.92     19.90 o
  10   2   7        0.08        0.86      5.57 o
  11   2   7       49.68       25.68      6.89 o
  12   2   7        0.19       -4.33      5.58 o
  13   2   7       37.13       30.79     15.08 o
  14   2   7      188.53      170.73     13.04 o
  15   2   7       11.09        0.71      6.74 o
  16   2   7       34.42       30.18      8.28 o
  17   2   7        4.49        6.80      7.20 o
  18   2   7       97.14      101.56     12.33 o
  19   2   7        8.27        7.65     10.58 o
  20   2   7        2.27       10.53      8.76 o
 -20   3   7        1.86       -1.57      8.15 o
 -19   3   7        1.77       -1.71      8.36 o
 -18   3   7        3.02        6.22      8.57 o
 -17   3   7        4.26       -5.43      8.00 o
 -16   3   7       35.72       34.80     10.22 o
 -15   3   7       13.88        9.36      8.86 o
 -14   3   7       94.75       92.18     12.58 o
 -13   3   7       11.17        4.81      4.77 o
 -12   3   7        1.67       -0.69      4.08 o
 -11   3   7        1.04       -0.87      4.20 o
 -10   3   7        3.46        9.94      3.02 o
  -9   3   7        1.53        4.59      2.35 o
  -8   3   7        3.40        3.34      2.15 o
  -7   3   7       23.46       18.58      3.61 o
  -6   3   7      429.44      456.36     13.46 o
  -5   3   7      306.00      258.48     10.56 o
  -4   3   7      277.14      312.64      9.43 o
  -3   3   7      359.06      364.47     12.39 o
  -2   3   7     1065.99     1048.34     17.59 o
  -1   3   7        0.66       -1.00      2.02 o
   0   3   7        0.09       -1.66      1.66 o
   1   3   7       66.51       55.18      3.12 o
   2   3   7        2.56        7.78      2.27 o
   3   3   7      279.27      265.40      6.90 o
   4   3   7        0.99        1.20      2.32 o
   5   3   7        2.12       -1.20      2.44 o
   6   3   7        9.56        2.20      2.14 o
   7   3   7       85.45       77.32      4.34 o
   8   3   7      713.43      700.77     15.84 o
   9   3   7       37.08       43.80      5.72 o
  10   3   7       61.94       62.71      6.36 o
  11   3   7      260.81      238.85     10.96 o
  12   3   7      289.68      299.69     28.76 o
  13   3   7      388.72      395.51     18.55 o
  14   3   7      174.24      178.81     13.25 o
  15   3   7      103.23       95.57     11.72 o
  16   3   7        0.48        0.12      6.73 o
  17   3   7        1.67       -4.13      7.15 o
  18   3   7        1.83       -7.19      7.19 o
  19   3   7        0.54        6.86      8.03 o
  20   3   7        0.06       -6.97      6.97 o
 -20   4   7        0.05        8.36      9.93 o
 -19   4   7        2.02       15.72      9.29 o
 -18   4   7        0.09        1.71      7.93 o
 -17   4   7        4.76       -1.93      8.36 o
 -16   4   7      105.76      115.12     14.51 o
 -15   4   7        9.24       14.51      9.22 o
 -14   4   7       12.72        6.57      8.86 o
 -13   4   7       14.38       20.82      5.15 o
 -12   4   7        1.73       -6.85      7.57 o
 -11   4   7       15.38        8.37      4.02 o
 -10   4   7        0.05       -0.76      2.72 o
  -9   4   7       27.54       28.05      3.39 o
  -8   4   7       96.87      118.34      4.81 o
  -7   4   7       29.08       22.28      4.09 o
  -6   4   7       59.39       84.53      5.14 o
  -5   4   7      443.93      435.99     10.74 o
  -4   4   7      483.07      496.39     11.68 o
  -3   4   7        1.22        1.52      2.88 o
  -2   4   7        2.48        1.94      2.43 o
  -1   4   7       55.45       48.91      2.71 o
   0   4   7       12.81       12.18      2.08 o
   1   4   7       20.04       28.79      2.78 o
   2   4   7       91.67       84.71      4.01 o
   3   4   7        7.63        9.78      2.60 o
   4   4   7        1.65       -2.07      2.39 o
   5   4   7       34.16       44.54      3.78 o
   6   4   7      558.22      544.63     11.83 o
   7   4   7        2.65       10.48      4.29 o
   8   4   7      274.42      274.11     11.08 o
   9   4   7        4.60       -4.21      4.21 o
  10   4   7        2.65       -0.54      4.27 o
  11   4   7       45.27       26.83      5.70 o
  12   4   7       10.34        8.82     11.00 o
  13   4   7       19.63       18.42      7.46 o
  14   4   7       22.79       25.68      8.01 o
  15   4   7        9.84        7.16      6.92 o
  16   4   7        1.27       -6.52      6.59 o
  17   4   7       16.29       13.83      8.86 o
  18   4   7       13.48       11.64      8.16 o
  19   4   7        3.88        7.35      6.03 o
 -19   5   7        0.19       -4.22      9.15 o
 -18   5   7        0.09        3.72      9.29 o
 -17   5   7       15.45       12.93     10.22 o
 -16   5   7        2.43        2.64      9.29 o
 -15   5   7       19.59       34.23     11.08 o
 -14   5   7       31.51       43.16     10.79 o
 -13   5   7        1.69       -3.64      7.65 o
 -12   5   7      140.63      132.11      8.53 o
 -11   5   7        6.36       12.51      4.47 o
 -10   5   7       50.83       45.45      6.79 o
  -9   5   7        5.99        7.18      3.05 o
  -8   5   7       80.85       96.91      5.87 o
  -7   5   7       85.38       65.78      7.72 o
  -6   5   7        8.49        8.72      4.58 o
  -5   5   7        0.81        3.94      2.92 o
  -4   5   7        7.77       12.60      3.34 o
  -3   5   7        7.91        4.78      3.12 o
  -2   5   7      174.89      160.87      7.88 o
  -1   5   7      165.10      174.68      6.33 o
   0   5   7      184.40      176.72      6.07 o
   1   5   7      239.99      230.05      7.04 o
   2   5   7      275.65      267.60      7.72 o
   3   5   7       79.82       93.88      4.91 o
   4   5   7        8.01        9.23      3.24 o
   5   5   7        1.80       -0.91      4.27 o
   6   5   7       19.59       21.77      4.39 o
   7   5   7      622.03      648.79     15.65 o
   8   5   7      485.07      458.87     13.12 o
   9   5   7       23.91       27.86      4.92 o
  10   5   7      797.68      856.75     19.59 o
  11   5   7       14.16       16.75      4.63 o
  12   5   7        0.47        8.34      4.83 o
  13   5   7        3.97        7.59      5.09 o
  14   5   7        0.26       -5.39      5.39 o
  15   5   7       38.71       35.58      7.02 o
  16   5   7        8.96       10.00      5.89 o
  17   5   7       37.86       43.70      4.46 o
  18   5   7        4.10        6.21      3.33 o
  19   5   7       53.85       53.61      3.71 o
 -19   6   7        0.05       -9.58      9.58 o
 -18   6   7       13.79       -1.50      9.50 o
 -17   6   7        6.32       13.79     11.00 o
 -16   6   7        3.36        2.14      9.00 o
 -15   6   7       76.83       86.10     14.22 o
 -14   6   7      240.22      263.17     21.65 o
 -13   6   7       12.30        0.71      9.43 o
 -12   6   7        0.00       -2.87      3.42 o
 -11   6   7        0.18        3.79      4.73 o
 -10   6   7        9.50        7.35      3.17 o
  -9   6   7       13.46       17.43      3.15 o
  -8   6   7        4.09        4.52      2.56 o
  -7   6   7        0.36       -1.60      2.18 o
  -6   6   7        8.94        3.55      2.13 o
  -5   6   7        0.08       -2.73      2.73 o
  -4   6   7       58.99       52.97      3.48 o
  -3   6   7      128.63      134.05      5.75 o
  -2   6   7      375.06      338.68     13.37 o
  -1   6   7        5.62        0.70      3.43 o
   0   6   7      147.05      134.01      6.18 o
   1   6   7      523.77      519.26     12.62 o
   2   6   7       95.50      112.30      6.13 o
   3   6   7      170.52      194.81      7.96 o
   4   6   7      681.25      625.17     20.71 o
   5   6   7       15.14       17.06      4.88 o
   6   6   7      554.21      592.36     15.00 o
   7   6   7       94.53       96.80      6.57 o
   8   6   7       71.43       66.64      5.96 o
   9   6   7       20.65        8.69      4.57 o
  10   6   7       36.60       48.88      5.70 o
  11   6   7        4.54        6.64      5.00 o
  12   6   7       12.01       17.19      5.61 o
  13   6   7       61.61       76.35      7.97 o
  14   6   7        3.57        9.84      5.60 o
  15   6   7       79.13       93.21      5.68 o
  16   6   7       15.42       17.49      2.76 o
  17   6   7       29.61       33.37      3.35 o
  18   6   7        8.02        3.68      2.99 o
 -18   7   7        0.91       -0.50      9.93 o
 -17   7   7        1.87       -0.21     10.15 o
 -16   7   7        2.45       -8.36      8.36 o
 -15   7   7        0.96       -2.76      6.82 o
 -14   7   7       28.34       23.15     14.43 o
 -13   7   7       47.93       39.72      6.60 o
 -12   7   7        9.45        2.30      4.89 o
 -11   7   7       31.81       28.43      4.27 o
 -10   7   7       82.35       79.82      5.23 o
  -9   7   7       23.87       21.28      3.64 o
  -8   7   7        0.17       -2.71      2.71 o
  -7   7   7        0.03       -2.75      2.75 o
  -6   7   7       10.26        4.45      2.73 o
  -5   7   7      158.79      172.99      6.08 o
  -4   7   7        6.59        4.95      2.78 o
  -3   7   7        1.26       -1.57      2.74 o
  -2   7   7       55.91       67.93      4.05 o
  -1   7   7        0.48        2.82      3.34 o
   0   7   7      272.74      288.67      9.41 o
   1   7   7      363.61      423.01     11.75 o
   2   7   7      241.12      205.00      9.06 o
   3   7   7      112.70      114.51      6.68 o
   4   7   7      165.47      175.88      9.00 o
   5   7   7      535.47      516.23     13.91 o
   6   7   7      754.03      809.78     25.09 o
   7   7   7        0.01        2.04      4.02 o
   8   7   7       21.27       19.00      4.65 o
   9   7   7        9.28        9.69      4.36 o
  10   7   7        1.48       -4.58      4.69 o
  11   7   7       92.06       86.85      8.46 o
  12   7   7       83.45      100.24      8.69 o
  13   7   7       15.20        2.93      2.88 o
  14   7   7        8.00        6.95      2.51 o
  15   7   7       12.54        9.50      3.35 o
  16   7   7       11.67       12.25      3.08 o
  17   7   7      189.04      168.28      6.36 o
 -17   8   7        8.04       17.99      6.85 o
 -16   8   7       24.91       32.67      7.37 o
 -15   8   7        1.79        6.03      5.80 o
 -14   8   7        2.19        4.33      6.72 o
 -13   8   7       19.55       23.05      6.24 o
 -12   8   7       34.46       31.00      6.30 o
 -11   8   7        3.79       -2.50      4.76 o
 -10   8   7       15.42       11.55      5.25 o
  -9   8   7        6.45        4.84      3.55 o
  -8   8   7       23.75       19.80      4.08 o
  -7   8   7        1.59       -1.88      3.26 o
  -6   8   7       38.77       46.34      7.60 o
  -5   8   7      264.05      302.54      9.71 o
  -4   8   7       13.12       12.03      4.76 o
  -3   8   7      659.51      658.56     17.49 o
  -2   8   7       39.53       46.20      4.36 o
  -1   8   7        5.23        3.07      3.47 o
   0   8   7      152.99      141.31      8.17 o
   1   8   7        0.14        1.91      4.23 o
   2   8   7      152.85      131.51      7.06 o
   3   8   7       68.44       72.41      6.13 o
   4   8   7        1.02        4.98      4.01 o
   5   8   7       62.83       59.41      5.76 o
   6   8   7        1.31       -3.60      3.97 o
   7   8   7       30.20       31.57      5.24 o
   8   8   7        5.38       -6.15      6.87 o
   9   8   7       16.61       22.18      5.70 o
  10   8   7       41.31       29.57      6.52 o
  11   8   7       10.23        6.68      3.09 o
  12   8   7        0.14        1.43      2.27 o
  13   8   7      105.94      120.38      5.01 o
  14   8   7       21.99       32.14      3.57 o
  15   8   7        2.30        1.43      2.93 o
  16   8   7       10.61       10.92      4.03 o
 -15   9   7        1.29        7.44      5.93 o
 -14   9   7        4.87        1.18      5.79 o
 -13   9   7       14.35       12.50      6.09 o
 -12   9   7        3.06       -4.51      5.05 o
 -11   9   7        0.33       -4.85      4.85 o
 -10   9   7        0.48       -4.70      9.79 o
  -9   9   7       84.73       94.26     15.76 o
  -8   9   7      121.93      115.01      9.29 o
  -7   9   7       54.78       78.83     19.26 o
  -6   9   7        0.15        1.71      5.04 o
  -5   9   7       64.92       64.32      7.04 o
  -4   9   7       33.76       44.32      6.59 o
  -3   9   7      194.58      203.13     11.49 o
  -2   9   7       32.90       34.10      5.71 o
  -1   9   7       51.48       46.44      5.87 o
   0   9   7       55.28       77.04      6.74 o
   1   9   7       28.85       33.18      5.61 o
   2   9   7       40.51       48.74      7.29 o
   3   9   7        0.71       -4.28      4.40 o
   4   9   7       67.26       68.42      7.13 o
   5   9   7        7.88       13.16      5.36 o
   6   9   7       61.67       50.29      6.89 o
   7   9   7       63.25       68.92      7.70 o
   8   9   7       32.04       36.47      9.03 o
   9   9   7        0.01        0.37      2.82 o
  10   9   7        2.80       -1.57      2.37 o
  11   9   7       18.85       16.44      2.89 o
  12   9   7        3.52        7.96      2.83 o
  13   9   7        1.46       -0.20      2.82 o
  14   9   7       14.54       16.32      3.32 o
  15   9   7        0.63        5.07      3.39 o
 -14  10   7        1.00        2.23      6.44 o
 -13  10   7        5.78       13.77      6.39 o
 -12  10   7       10.98       13.30      6.33 o
 -11  10   7        0.25        0.14      6.32 o
 -10  10   7        0.47        0.97      5.79 o
  -9  10   7        2.84        3.25      5.74 o
  -8  10   7       99.31      107.85      9.90 o
  -7  10   7        0.07        6.27      5.70 o
  -6  10   7        1.86        6.70      5.77 o
  -5  10   7       38.63       29.06      6.56 o
  -4  10   7       48.64       54.11      7.40 o
  -3  10   7       98.93       85.24      8.49 o
  -2  10   7       25.18       31.98      6.66 o
  -1  10   7        5.90       14.25      6.32 o
   0  10   7       46.91       54.78      6.55 o
   1  10   7      116.36      121.40      8.55 o
   2  10   7       40.73       43.06      6.49 o
   3  10   7        9.59       18.79      5.69 o
   4  10   7        0.60       -2.33      4.60 o
   5  10   7       18.29       12.34      5.68 o
   6  10   7        0.48       -4.70      4.87 o
   7  10   7       29.56       29.24      3.78 o
   8  10   7        8.29       13.46      2.70 o
   9  10   7        3.10        0.05      2.51 o
  10  10   7       19.75       18.13      3.13 o
  11  10   7       27.82       29.92      3.57 o
  12  10   7        1.86       -1.09      3.90 o
  13  10   7        5.62        7.45      3.70 o
 -12  11   7        1.64       -5.50      7.29 o
 -11  11   7        6.94        3.09      6.28 o
 -10  11   7        4.61        4.10      6.21 o
  -9  11   7       23.78       24.87      7.23 o
  -8  11   7        0.06       -2.87      5.85 o
  -7  11   7        5.89       11.39      6.56 o
  -6  11   7      119.83      121.60     10.32 o
  -5  11   7       82.38       77.21      8.89 o
  -4  11   7       10.94        7.86      6.40 o
  -3  11   7        0.27       -5.57      5.57 o
  -2  11   7       53.66       53.42      7.96 o
  -1  11   7        0.63        2.98      5.87 o
   0  11   7       10.78       14.42      6.52 o
   1  11   7       41.55       41.06     11.04 o
   2  11   7       10.39        9.72      8.43 o
   3  11   7       14.46       12.43      5.61 o
   4  11   7        2.41       -1.15      5.16 o
   5  11   7       48.54       48.61      7.76 o
   6  11   7        7.10        2.89      4.63 o
   7  11   7        0.76        0.51      3.09 o
   8  11   7       13.37       13.98      3.10 o
   9  11   7       33.05       29.59      3.58 o
  10  11   7        7.53        6.07      3.31 o
  11  11   7        3.04        2.78      3.51 o
  -9  12   7        2.19       -4.44      6.31 o
  -8  12   7       24.68       20.93      7.59 o
  -7  12   7        0.13       -6.10      8.86 o
  -6  12   7        0.01        6.43      6.54 o
  -5  12   7        2.06       -2.73      5.96 o
  -4  12   7        0.00       -3.28      5.99 o
  -3  12   7        0.57        4.69      6.22 o
  -2  12   7        2.58       -6.17      7.82 o
  -1  12   7       10.44       15.49      7.08 o
   0  12   7        9.23        0.98      6.16 o
   1  12   7       62.06       56.52      8.91 o
   2  12   7       30.71       30.89      7.95 o
   3  12   7        0.69       -1.77      5.15 o
   4  12   7        6.35        4.65      2.67 o
   5  12   7        9.36        2.60      3.02 o
   6  12   7        4.13        5.03      3.06 o
   7  12   7        4.45        1.73      3.12 o
   8  12   7       22.54       28.00      4.15 o
  -4  13   7        0.24       -0.04      6.67 o
  -3  13   7        0.04       -6.26      6.26 o
  -2  13   7        1.74       -3.35     12.43 o
  -1  13   7       22.57       25.96      8.06 o
   0  13   7        1.28        2.71      6.51 o
   1  13   7        1.13        5.50      3.15 o
   2  13   7        3.48        4.13      3.60 o
   3  13   7       49.80       77.69      6.84 o
 -19   0   8        6.37        7.65      8.15 o
 -18   0   8        1.71       -2.43      7.57 o
 -17   0   8       13.78       10.79      7.93 o
 -16   0   8        5.32        2.43      7.57 o
 -15   0   8      442.79      506.83     25.72 o
 -14   0   8      271.59      267.10     17.94 o
 -13   0   8        2.61        5.50      7.07 o
 -12   0   8       41.14       39.23      8.29 o
 -11   0   8      262.90      316.19     17.36 o
 -10   0   8        5.28       10.56      4.27 o
  -9   0   8       50.19       50.23      8.47 o
  -8   0   8       49.53       42.81      8.54 o
  -7   0   8      106.71       94.02     11.68 o
  -6   0   8       12.01        1.44      3.28 o
  -5   0   8       16.46       11.29      3.52 o
  -4   0   8        4.86       -1.69      2.98 o
  -3   0   8       13.50       19.10      3.84 o
  -2   0   8      113.23      114.95      7.05 o
  -1   0   8      226.08      187.86      8.92 o
   0   0   8       16.80       10.61      7.18 o
   1   0   8      681.40      741.38     26.65 o
   2   0   8     1216.10     1282.50     32.51 o
   3   0   8     2202.39     1987.62     82.85 o
   4   0   8      292.51      385.54     15.06 o
   5   0   8      391.93      455.39     24.08 o
   6   0   8       52.25       70.74     11.22 o
   7   0   8      946.91      920.42     39.44 o
   8   0   8      194.42      227.23     19.08 o
   9   0   8       52.72       41.94     10.50 o
  10   0   8        6.47        7.29      8.29 o
  11   0   8        2.87       -2.43      7.72 o
  12   0   8        1.91        9.07      9.15 o
  13   0   8        8.11        1.14      8.93 o
  14   0   8      159.90      146.06     17.79 o
  15   0   8        0.37        9.93     10.50 o
  16   0   8        4.40        9.58     11.08 o
  17   0   8      494.57      516.55     34.23 o
  18   0   8        4.23       -0.21     11.08 o
 -19   1   8        2.34        6.96      5.39 o
 -18   1   8        8.05        9.52      5.60 o
 -17   1   8        0.29        5.84     12.00 o
 -16   1   8        0.44        3.91      5.14 o
 -15   1   8        9.92       15.00      5.62 o
 -14   1   8        0.01       -0.03      4.95 o
 -13   1   8       74.87       71.26      6.95 o
 -12   1   8       16.06       13.53      4.85 o
 -11   1   8      190.53      187.53      6.53 o
 -10   1   8       49.66       43.95      3.69 o
  -9   1   8      226.09      226.10      6.82 o
  -8   1   8      184.65      154.67      5.61 o
  -7   1   8      274.37      278.02      7.25 o
  -6   1   8       12.13        8.63      2.52 o
  -5   1   8       28.83       19.58      2.65 o
  -4   1   8        2.34        5.23      2.29 o
  -3   1   8       10.71        4.23      2.37 o
  -2   1   8      245.88      242.95      6.81 o
  -1   1   8      202.19      199.72      6.39 o
   0   1   8      279.02      301.82      8.08 o
   1   1   8      366.53      347.77      9.13 o
   2   1   8      926.74      890.04     17.22 o
   3   1   8       16.17       11.61      7.44 o
   4   1   8        2.29        0.86      4.59 o
   5   1   8      899.04      934.76     21.79 o
   6   1   8       35.16       41.40      6.92 o
   7   1   8       13.58        6.61      5.83 o
   8   1   8       98.83      105.34     11.79 o
   9   1   8       73.83       66.50      8.38 o
  10   1   8        0.01       -3.71      6.11 o
  11   1   8       25.82       11.33      6.33 o
  12   1   8        7.92        2.41      6.61 o
  13   1   8       46.19       60.13      9.27 o
  14   1   8       59.60       58.93     12.18 o
  15   1   8       72.30       69.40     10.36 o
  16   1   8        0.24       -6.89      6.89 o
  17   1   8       37.60       49.12     10.41 o
  18   1   8        6.75        3.45     10.68 o
 -19   2   8        2.40        2.28      5.75 o
 -18   2   8        1.23        3.63      5.61 o
 -17   2   8       95.56       79.60      8.29 o
 -16   2   8        7.54        6.17      8.57 o
 -15   2   8       28.40       24.99      7.50 o
 -14   2   8       68.56       60.47      6.80 o
 -13   2   8       33.74       57.65     13.68 o
 -12   2   8        0.97        1.82      6.16 o
 -11   2   8        2.14        3.41      3.11 o
 -10   2   8       72.72       72.07      5.42 o
  -9   2   8       14.71       23.92      2.95 o
  -8   2   8      106.82       97.51      4.29 o
  -7   2   8       53.08       56.72      3.08 o
  -6   2   8        6.08        7.90      2.25 o
  -5   2   8      133.19      144.14      5.16 o
  -4   2   8        0.83        5.44      2.27 o
  -3   2   8      262.94      253.72      6.72 o
  -2   2   8        2.64        1.14      2.39 o
  -1   2   8       94.53       86.72      4.30 o
   0   2   8        9.02        8.19      3.05 o
   1   2   8      133.02      107.02      5.24 o
   2   2   8        0.82       -1.75      2.68 o
   3   2   8       71.27       62.27      5.19 o
   4   2   8      237.71      230.90      9.47 o
   5   2   8     1020.72     1032.60     23.42 o
   6   2   8      257.73      292.71     13.85 o
   7   2   8       11.79       23.79      6.12 o
   8   2   8        0.04       -4.07      5.23 o
   9   2   8        4.06       -5.29      5.29 o
  10   2   8       26.43       26.10      8.75 o
  11   2   8        1.09        1.44      5.80 o
  12   2   8       50.13       51.05      8.67 o
  13   2   8       46.17       32.65      8.05 o
  14   2   8       31.08       27.73      8.36 o
  15   2   8       30.89       29.52      8.61 o
  16   2   8        1.07       -5.28     21.44 o
  17   2   8        0.09       -6.54      6.54 o
  18   2   8        0.08       -3.93      9.93 o
 -18   3   8       30.34       21.76      6.40 o
 -17   3   8        1.95       10.43      8.57 o
 -16   3   8       40.20       48.46      7.12 o
 -15   3   8        0.01       -0.42      4.93 o
 -14   3   8        0.52       -0.15      4.67 o
 -13   3   8       47.53       38.26      9.36 o
 -12   3   8        1.46        6.20      3.33 o
 -11   3   8        2.50        1.26      2.55 o
 -10   3   8       47.73       47.78      4.08 o
  -9   3   8        4.92        8.88      2.31 o
  -8   3   8       10.11       15.74      4.97 o
  -7   3   8       32.17       28.59      5.38 o
  -6   3   8        7.57       11.01      4.75 o
  -5   3   8      186.14      191.75      8.68 o
  -4   3   8      482.65      516.62     14.53 o
  -3   3   8       31.09       37.84      6.23 o
  -2   3   8      244.76      236.32      8.80 o
  -1   3   8        0.04        0.69      3.20 o
   0   3   8      223.70      226.31      8.22 o
   1   3   8        0.47       -0.34      2.52 o
   2   3   8        3.83        5.46      3.11 o
   3   3   8       31.26       30.38      4.20 o
   4   3   8      281.60      252.94     11.50 o
   5   3   8      173.72      143.19      7.91 o
   6   3   8        4.51        9.05      5.82 o
   7   3   8      559.10      550.60     20.36 o
   8   3   8      102.05      114.96     14.04 o
   9   3   8       25.42       30.08      7.25 o
  10   3   8      122.99      121.82     10.48 o
  11   3   8       43.86       41.85      8.10 o
  12   3   8       56.21       48.91      8.71 o
  13   3   8        0.04        4.43      6.44 o
  14   3   8       65.98       59.62      9.68 o
  15   3   8       35.73       36.48      9.07 o
  16   3   8        2.00        3.99      7.24 o
  17   3   8       72.30       67.21     11.00 o
  18   3   8        3.54        1.29     10.61 o
 -18   4   8        5.86        5.50      9.79 o
 -17   4   8        0.03       -5.43      7.57 o
 -16   4   8        5.47       -1.93      7.86 o
 -15   4   8        2.25        3.00      8.72 o
 -14   4   8       47.63       61.24     12.00 o
 -13   4   8        5.62        0.36      8.15 o
 -12   4   8        5.09        4.66      4.47 o
 -11   4   8       47.12       35.92      3.67 o
 -10   4   8       31.26       30.69      2.88 o
  -9   4   8       37.31       33.62      5.87 o
  -8   4   8       45.07       48.77      6.38 o
  -7   4   8       67.27       76.92      7.55 o
  -6   4   8      353.84      345.48     14.35 o
  -5   4   8      367.88      379.47     15.31 o
  -4   4   8      367.58      400.02     28.26 o
  -3   4   8       36.74       28.49      6.37 o
  -2   4   8      339.07      342.11      8.05 o
  -1   4   8       30.33       31.48      3.18 o
   0   4   8      493.64      527.30     11.64 o
   1   4   8       94.65       79.79      8.01 o
   2   4   8       42.02       35.93      4.17 o
   3   4   8        1.98        1.38      3.88 o
   4   4   8       45.94       49.64      5.00 o
   5   4   8       30.79       20.56      4.59 o
   6   4   8      833.32      829.11     25.70 o
   7   4   8      228.61      255.96     21.44 o
   8   4   8        9.10        7.12      5.89 o
   9   4   8        0.16        5.94      6.04 o
  10   4   8        1.39        0.33      5.90 o
  11   4   8       11.34       15.24      7.08 o
  12   4   8       23.51       30.52      7.95 o
  13   4   8        5.42       14.59      7.82 o
  14   4   8        4.05       -1.16      6.31 o
  15   4   8       50.98       45.90      9.37 o
  16   4   8        6.10       13.62      8.10 o
  17   4   8        0.24        6.12     16.61 o
 -17   5   8        0.48       11.65      9.79 o
 -16   5   8        0.03        2.29      8.93 o
 -15   5   8        6.32       16.08      9.65 o
 -14   5   8       37.57       44.02     11.58 o
 -13   5   8        0.75       -5.14      8.07 o
 -12   5   8        2.89       -5.43      6.90 o
 -11   5   8       44.49       47.80      5.72 o
 -10   5   8       30.28       26.79      8.36 o
  -9   5   8       10.69       16.36      5.61 o
  -8   5   8      113.25      137.46     10.15 o
  -7   5   8       10.33       17.82      5.74 o
  -6   5   8        9.23       16.04      5.74 o
  -5   5   8      800.57      742.63     23.49 o
  -4   5   8      242.82      251.91     13.33 o
  -3   5   8        3.15        0.48      5.39 o
  -2   5   8        3.10        1.04      2.30 o
  -1   5   8       35.06       31.01      3.26 o
   0   5   8       12.39        6.36      2.94 o
   1   5   8        1.63        1.82      3.38 o
   2   5   8      158.02      172.60     11.31 o
   3   5   8        2.89        3.98      3.20 o
   4   5   8       39.36       45.39      4.69 o
   5   5   8      143.21      133.17      9.70 o
   6   5   8      227.99      250.77     11.49 o
   7   5   8       26.35       15.13      5.23 o
   8   5   8      204.46      207.73     10.85 o
   9   5   8        0.75        1.02      4.72 o
  10   5   8      300.40      272.72     17.17 o
  11   5   8       50.75       51.76      7.13 o
  12   5   8       31.84       21.07      5.87 o
  13   5   8       11.31       11.88      6.12 o
  14   5   8        6.96        9.56      5.70 o
  15   5   8        2.09        4.79      7.41 o
  16   5   8       18.55       15.18      6.13 o
  17   5   8        0.97       -7.02      7.02 o
 -16   6   8        8.23       10.00      9.79 o
 -15   6   8        3.18        1.64      9.22 o
 -14   6   8        9.02        3.72      9.00 o
 -13   6   8        3.69       -3.57      8.57 o
 -12   6   8       31.47       21.94      9.86 o
 -11   6   8       23.80       16.92      4.85 o
 -10   6   8       17.60       25.44      8.00 o
  -9   6   8        2.82        3.93      7.72 o
  -8   6   8      118.59      110.41      9.21 o
  -7   6   8        3.23        6.28      5.82 o
  -6   6   8       74.06       62.08      7.67 o
  -5   6   8      110.42      121.86      9.78 o
  -4   6   8       34.74       41.50      7.15 o
  -3   6   8       20.50        5.60      5.93 o
  -2   6   8      145.31      159.35      7.28 o
  -1   6   8       32.16       28.10      4.48 o
   0   6   8       10.97       10.00      4.11 o
   1   6   8      330.84      357.11     17.12 o
   2   6   8       23.76       40.67      5.32 o
   3   6   8        2.39        3.94      4.38 o
   4   6   8       60.77       52.71      6.06 o
   5   6   8       23.43       13.77      5.48 o
   6   6   8        0.08       -1.21      6.42 o
   7   6   8        0.18        3.80      4.91 o
   8   6   8       81.49       67.31      7.29 o
   9   6   8      208.98      218.37     11.48 o
  10   6   8        1.11       -6.37      6.37 o
  11   6   8       21.45       20.60      6.29 o
  12   6   8        0.03        0.24      7.03 o
  13   6   8        6.87        4.05      5.70 o
  14   6   8       51.31       38.29      7.97 o
  15   6   8       13.78       16.04      6.22 o
  16   6   8       37.95       65.18     11.24 o
 -15   7   8        2.51       -5.50      9.65 o
 -14   7   8       18.89       19.94     11.58 o
 -13   7   8       23.50       43.23     12.43 o
 -12   7   8        1.82       -1.36      9.43 o
 -11   7   8       24.19       27.03      5.03 o
 -10   7   8        0.03       -2.25      2.74 o
  -9   7   8        0.28        0.60      3.81 o
  -8   7   8        1.08        1.79      8.36 o
  -7   7   8        0.55       -0.41      5.35 o
  -6   7   8       39.88       50.19      8.10 o
  -5   7   8       18.55       12.29      3.42 o
  -4   7   8       22.55        9.20      5.73 o
  -3   7   8      407.50      381.62     11.79 o
  -2   7   8       67.00       68.43      5.43 o
  -1   7   8      109.94      109.52      7.06 o
   0   7   8      305.47      278.81     10.72 o
   1   7   8       19.73       34.92      5.31 o
   2   7   8       57.70       51.84      5.99 o
   3   7   8      131.88      140.70      8.74 o
   4   7   8      119.73      128.75      8.56 o
   5   7   8       14.10        9.41      5.17 o
   6   7   8        0.14        5.37      4.80 o
   7   7   8        9.53        8.91      5.55 o
   8   7   8      131.96      127.90      9.16 o
   9   7   8       18.83       22.66      6.20 o
  10   7   8      110.88      105.02      8.89 o
  11   7   8       24.46       22.75      6.53 o
  12   7   8       12.47        9.37      6.06 o
  13   7   8        2.95       -5.04      5.04 o
  14   7   8       28.60       40.33      9.55 o
  15   7   8        3.77        6.86     11.72 o
 -14   8   8        0.07       -2.07     10.79 o
 -13   8   8       28.01       28.28     13.83 o
 -12   8   8        4.44       -3.71      4.60 o
 -11   8   8        4.54        7.76      4.67 o
 -10   8   8        1.80       -0.63      4.11 o
  -9   8   8       16.63       10.18      4.38 o
  -8   8   8       28.34       28.84      3.78 o
  -7   8   8       18.45       23.72      3.54 o
  -6   8   8       14.73       11.20      3.32 o
  -5   8   8        4.97        4.58      4.43 o
  -4   8   8        3.81        9.48      3.15 o
  -3   8   8       21.73       20.22      4.09 o
  -2   8   8       68.07       52.82      5.51 o
  -1   8   8       57.06       57.09      8.72 o
   0   8   8        4.06        0.75      4.30 o
   1   8   8       13.07       15.23      4.91 o
   2   8   8        6.06        6.58      5.06 o
   3   8   8      257.17      274.20     12.13 o
   4   8   8       83.86       80.70      7.99 o
   5   8   8       46.55       33.78      6.01 o
   6   8   8       36.83       36.64      6.40 o
   7   8   8       47.26       39.15      6.76 o
   8   8   8        1.12        0.99      6.42 o
   9   8   8        2.49       -1.52      5.09 o
  10   8   8       15.25       15.97      6.16 o
  11   8   8        0.26        2.36      5.76 o
  12   8   8        3.01        1.72      5.40 o
  13   8   8        1.05        3.19      7.23 o
 -12   9   8        2.41       12.17      5.71 o
 -11   9   8        0.81       -2.16      4.97 o
 -10   9   8       14.14       15.52      5.39 o
  -9   9   8        5.41        7.09      5.13 o
  -8   9   8       12.78       13.04      5.18 o
  -7   9   8        7.29       -4.52      4.52 o
  -6   9   8        4.01       -0.18      4.75 o
  -5   9   8       21.63       19.76      5.35 o
  -4   9   8       19.46       10.97      6.32 o
  -3   9   8      189.44      206.69     20.09 o
  -2   9   8        5.54       -1.86      4.40 o
  -1   9   8       52.45       51.06      6.11 o
   0   9   8      100.88      105.05     10.33 o
   1   9   8       61.72       80.01      7.38 o
   2   9   8       36.77       28.70      5.75 o
   3   9   8       80.00       80.09      7.53 o
   4   9   8       21.60       22.52      6.08 o
   5   9   8       10.77       13.82      7.61 o
   6   9   8      181.69      166.87     10.43 o
   7   9   8      104.08       86.78      8.53 o
   8   9   8        2.16       -3.00      5.31 o
   9   9   8       27.10       11.39      6.08 o
  10   9   8       28.41       19.08      6.71 o
  11   9   8       20.38       25.81      8.93 o
  12   9   8       11.59       10.99      8.39 o
 -10  10   8        2.86        0.89      5.68 o
  -9  10   8        3.43        6.18      7.22 o
  -8  10   8       50.37       50.87      7.23 o
  -7  10   8        2.45        2.40      5.47 o
  -6  10   8       79.47       85.47      8.35 o
  -5  10   8       12.97       18.04      5.85 o
  -4  10   8        4.27        0.79      5.33 o
  -3  10   8        6.27        0.38      5.58 o
  -2  10   8       10.16        9.92      5.83 o
  -1  10   8        6.27       14.21      5.19 o
   0  10   8        3.26        2.37      4.92 o
   1  10   8      162.90      162.76      9.85 o
   2  10   8        9.62        7.33      5.18 o
   3  10   8        8.67        2.93      5.12 o
   4  10   8       65.92       71.90      7.73 o
   5  10   8       74.72       84.16      8.47 o
   6  10   8       17.65       14.29      6.15 o
   7  10   8       12.78       15.12      6.16 o
   8  10   8       52.67       53.50      7.68 o
   9  10   8       48.66       55.15      9.90 o
  10  10   8        0.01       -6.92      6.92 o
  -7  11   8       21.64       24.59      7.01 o
  -6  11   8       35.69       28.43      7.18 o
  -5  11   8       31.48       36.16      7.42 o
  -4  11   8       81.01       93.14      9.39 o
  -3  11   8        1.02       -1.13      6.14 o
  -2  11   8        0.71       -6.47      6.47 o
  -1  11   8       24.64       23.14      7.03 o
   0  11   8       34.10       35.81      7.78 o
   1  11   8       46.89       46.54      8.32 o
   2  11   8        2.23        3.59      5.23 o
   3  11   8        5.80        8.37      5.74 o
   4  11   8       47.16       38.89      7.15 o
   5  11   8        0.06        0.63      5.86 o
   6  11   8        2.66       -4.48      6.74 o
   7  11   8        5.12        8.25      9.25 o
  -1  12   8       18.61       12.65      8.43 o
   0  12   8       15.72       25.01      9.00 o
 -16   1   9        3.87       16.38      5.51 o
 -15   1   9       56.46       42.32      6.62 o
 -14   1   9      115.91       97.61      7.96 o
 -13   1   9        2.21        2.38      4.79 o
 -12   1   9       25.97       24.29      5.36 o
 -11   1   9      141.56      145.97      8.86 o
 -10   1   9       19.71       11.23      4.97 o
  -9   1   9      121.56       95.79      4.91 o
  -8   1   9        0.34       -2.85      2.85 o
  -7   1   9        2.02       -2.00      2.79 o
  -6   1   9        0.60       -0.38      2.68 o
  -5   1   9       39.46       46.97      3.90 o
  -4   1   9        2.62        6.65      4.80 o
  -3   1   9        0.54       -0.45      2.82 o
  -2   1   9        9.10       11.45      3.27 o
  -1   1   9       98.57      110.98      6.08 o
   0   1   9       69.65       56.90     10.97 o
   1   1   9       10.52        9.20      3.62 o
   2   1   9      198.39      189.80     10.36 o
   3   1   9        0.84       -2.05      4.47 o
   4   1   9        0.36        3.21      4.87 o
   5   1   9       25.41       33.03      6.23 o
   6   1   9        0.56       -4.90      4.90 o
   7   1   9      161.75      169.00     14.08 o
   8   1   9        0.83       -0.83      7.79 o
   9   1   9        2.46        3.23      5.54 o
  10   1   9        1.70       -2.97      5.51 o
  11   1   9       18.65       12.35      6.58 o
  12   1   9        4.18        4.66      6.59 o
  13   1   9       36.15       36.65      8.42 o
  14   1   9        7.85       12.14      8.90 o
  15   1   9        6.49        4.13      9.07 o
  16   1   9        2.57        9.38      7.78 o
 -16   2   9        0.74        6.60      5.30 o
 -15   2   9        4.47        8.67      5.09 o
 -14   2   9        3.93        4.03      4.71 o
 -13   2   9        1.79        0.69      4.46 o
 -12   2   9       10.41        7.27      7.50 o
 -11   2   9      127.82      128.52      7.86 o
 -10   2   9       34.07       38.73      3.99 o
  -9   2   9      105.88      110.43      4.98 o
  -8   2   9      159.27      167.83      5.72 o
  -7   2   9       14.27        5.68      2.67 o
  -6   2   9      112.46      111.15      4.95 o
  -5   2   9       40.78       45.83      3.58 o
  -4   2   9       15.69       17.53      3.03 o
  -3   2   9        0.28        2.64      2.76 o
  -2   2   9        1.29        4.02      3.04 o
  -1   2   9       37.39       50.94      4.32 o
   0   2   9       88.08       85.69      7.51 o
   1   2   9        5.84        5.62      3.54 o
   2   2   9        6.42       -0.91      3.56 o
   3   2   9       28.15       19.41      5.53 o
   4   2   9      373.34      362.40     14.94 o
   5   2   9        1.47       -0.43      5.08 o
   6   2   9      121.10      127.26      9.64 o
   7   2   9        6.28        2.99      5.63 o
   8   2   9        9.09       14.95      6.29 o
   9   2   9      143.57      118.72     10.50 o
  10   2   9        0.36        2.94      5.99 o
  11   2   9        6.33        4.81      6.48 o
  12   2   9        0.76      -11.50     11.50 o
  13   2   9       14.94       12.40      9.58 o
  14   2   9       54.38       67.24     10.38 o
  15   2   9       27.90       33.11      9.48 o
 -16   3   9       52.91       56.10      7.05 o
 -15   3   9       17.78       25.53      5.57 o
 -14   3   9        2.01       -1.34      4.24 o
 -13   3   9       40.93       30.33      5.28 o
 -12   3   9       67.75       60.67      5.97 o
 -11   3   9       18.87       20.10      3.40 o
 -10   3   9       21.40       17.15      2.96 o
  -9   3   9       14.99       16.41      7.04 o
  -8   3   9       92.63       99.67      8.23 o
  -7   3   9        6.84        6.94      4.96 o
  -6   3   9        4.50       -4.57      4.79 o
  -5   3   9       67.10       50.55      6.82 o
  -4   3   9       14.12       10.25      5.20 o
  -3   3   9        8.99       11.54      2.76 o
  -2   3   9       89.71       81.75      4.97 o
  -1   3   9      524.96      533.77     13.04 o
   0   3   9      115.96       93.54      5.47 o
   1   3   9       15.90       13.41      3.70 o
   2   3   9       97.37      117.57      6.79 o
   3   3   9       26.27       16.54      6.47 o
   4   3   9        2.15        6.31      5.11 o
   5   3   9      119.77       76.97      8.20 o
   6   3   9        2.80        0.44      5.51 o
   7   3   9        4.87        8.58      5.85 o
   8   3   9      179.37      210.38     13.34 o
   9   3   9       75.13       67.78      9.14 o
  10   3   9       35.09       32.79      8.02 o
  11   3   9       13.53       16.71      7.21 o
  12   3   9        0.53       -5.63      5.63 o
  13   3   9        1.91        6.62      6.78 o
  14   3   9      107.55       99.88     12.86 o
  15   3   9        0.10        0.14      7.30 o
 -15   4   9        0.00        1.08      4.65 o
 -14   4   9        1.38        4.00      4.55 o
 -13   4   9       16.85       30.31      5.01 o
 -12   4   9       26.71       29.28      9.43 o
 -11   4   9       26.46       16.65      9.22 o
 -10   4   9        5.84        2.14      8.07 o
  -9   4   9       62.62       65.07      7.47 o
  -8   4   9       22.01       23.68      6.04 o
  -7   4   9        3.95        7.79      5.50 o
  -6   4   9      120.07      123.29      9.63 o
  -5   4   9       50.83       64.60      9.90 o
  -4   4   9      160.45      167.76     22.69 o
  -3   4   9       69.68       68.07      8.26 o
  -2   4   9        1.23        4.40      3.18 o
  -1   4   9      177.32      189.69      6.56 o
   0   4   9       20.15       12.76      3.39 o
   1   4   9       65.11       65.49      4.70 o
   2   4   9      164.73      168.81     12.43 o
   3   4   9        6.75        4.62      5.11 o
   4   4   9        5.99        7.78      5.21 o
   5   4   9        0.61        2.99      5.27 o
   6   4   9       32.37       27.05      6.75 o
   7   4   9      147.06      148.07     11.15 o
   8   4   9        2.71        5.43     11.68 o
   9   4   9        4.40        7.34      6.61 o
  10   4   9       18.14       33.38      7.96 o
  11   4   9      117.23      133.24     11.74 o
  12   4   9        0.52        0.13      6.42 o
  13   4   9       19.25       19.58      8.27 o
  14   4   9        0.28        3.23      7.55 o
 -14   5   9       27.54       11.15      4.89 o
 -13   5   9        7.72        2.00      6.00 o
 -12   5   9       19.16       22.26      4.27 o
 -11   5   9        2.70       -7.86      7.86 o
 -10   5   9       13.86       11.08      9.36 o
  -9   5   9       13.59       10.89      5.80 o
  -8   5   9        5.20       16.92      6.04 o
  -7   5   9        2.46        4.53      5.52 o
  -6   5   9      298.34      336.56     15.49 o
  -5   5   9      118.98      116.63      9.75 o
  -4   5   9       57.43       65.40      8.21 o
  -3   5   9       79.03       80.43      8.85 o
  -2   5   9      135.45      127.98      7.16 o
  -1   5   9        1.89        4.19      3.00 o
   0   5   9       92.64       86.60      6.28 o
   1   5   9       96.93      103.27      5.79 o
   2   5   9       16.69       15.51      4.65 o
   3   5   9       24.52       19.02      5.42 o
   4   5   9        0.32       -3.58      4.17 o
   5   5   9       24.40       18.36      5.28 o
   6   5   9        0.12       -2.27      4.60 o
   7   5   9       25.81       36.35      8.32 o
   8   5   9        1.91        0.63      4.85 o
   9   5   9       51.97       53.49      7.26 o
  10   5   9        2.21        2.79      5.09 o
  11   5   9        0.03       -3.59      5.18 o
  12   5   9       17.52        5.15      8.12 o
  13   5   9        0.03       -6.24      6.24 o
  14   5   9       10.53        6.25      7.92 o
 -13   6   9       32.99       21.72     10.93 o
 -12   6   9       75.88       83.96     14.51 o
 -11   6   9       38.04       52.73     12.15 o
 -10   6   9        0.00        5.14      8.72 o
  -9   6   9       19.86       22.93      6.83 o
  -8   6   9        1.10        6.21      6.03 o
  -7   6   9        0.04        0.03      6.00 o
  -6   6   9        3.17        4.76      5.89 o
  -5   6   9       20.45       28.23      7.04 o
  -4   6   9      104.63       83.69     14.47 o
  -3   6   9        0.03       -4.44      5.66 o
  -2   6   9      413.54      412.13     11.18 o
  -1   6   9        0.49        4.30      3.02 o
   0   6   9       67.89       74.33      4.86 o
   1   6   9      113.33      108.88      7.48 o
   2   6   9       90.00       89.67      6.90 o
   3   6   9       29.23       28.02      6.42 o
   4   6   9        0.67        2.80      4.55 o
   5   6   9       18.69       11.95      5.19 o
   6   6   9        2.74        9.41      5.14 o
   7   6   9       67.59       55.91      7.21 o
   8   6   9       11.40        7.85      5.49 o
   9   6   9       69.44       61.41      7.71 o
  10   6   9        2.21       -2.00      5.19 o
  11   6   9       47.15       45.47      7.32 o
  12   6   9        0.80       -6.56      6.56 o
  13   6   9       23.58       10.03      8.26 o
 -12   7   9        0.08       14.51     10.65 o
 -11   7   9       24.51       28.30     11.65 o
 -10   7   9       59.28       74.96     13.29 o
  -9   7   9       19.47       10.86      9.72 o
  -8   7   9      138.53      142.01     11.20 o
  -7   7   9       16.16        6.01      6.40 o
  -6   7   9       14.65        3.69     13.43 o
  -5   7   9        2.80        1.18      6.05 o
  -4   7   9       16.39       14.84      8.72 o
  -3   7   9        6.41       11.58      6.55 o
  -2   7   9       31.61       28.95      4.37 o
  -1   7   9        3.58        3.85      3.93 o
   0   7   9        0.97        1.10      4.76 o
   1   7   9      145.41      169.21     11.03 o
   2   7   9       18.50       25.09      5.28 o
   3   7   9       16.33       20.43      5.45 o
   4   7   9        0.08        2.17      9.43 o
   5   7   9        0.22        3.29      4.87 o
   6   7   9       35.54       30.86      6.17 o
   7   7   9       37.90       45.41      6.90 o
   8   7   9        4.88       -3.54     13.37 o
   9   7   9       17.69       19.82      6.44 o
  10   7   9       30.79       40.84     14.64 o
  11   7   9        1.85        1.44      7.05 o
 -10   8   9        2.66       -8.22      9.65 o
  -9   8   9        1.56        9.72     10.08 o
  -8   8   9       16.68        9.15     11.15 o
  -7   8   9        0.47       -9.22      9.22 o
  -6   8   9       18.82       19.40      7.45 o
  -5   8   9        5.85        5.85      6.85 o
  -4   8   9       34.02       39.92      4.64 o
  -3   8   9       12.79        3.52      3.83 o
  -2   8   9       19.06       21.82      5.39 o
  -1   8   9       38.52       36.54      5.23 o
   0   8   9       60.27       61.17      6.36 o
   1   8   9        7.50       10.65      4.82 o
   2   8   9       26.46       25.78      5.61 o
   3   8   9       21.88       23.57      5.68 o
   4   8   9        0.07        0.13      4.72 o
   5   8   9      103.62      100.04      8.29 o
   6   8   9      168.58      181.58     10.98 o
   7   8   9        0.58        3.07      7.16 o
   8   8   9       50.76       69.68      8.71 o
   9   8   9       18.31        7.72      8.65 o
  10   8   9        6.66        5.79      7.61 o
  -8   9   9        0.17       -3.34      6.00 o
  -7   9   9        0.15       -1.54      4.00 o
  -6   9   9        5.02        0.87      4.26 o
  -5   9   9       19.25       22.99      5.26 o
  -4   9   9       22.82       19.63      5.58 o
  -3   9   9        0.78        3.31      4.39 o
  -2   9   9       24.88       29.00      5.33 o
  -1   9   9        2.30        3.48      4.48 o
   0   9   9       42.70       51.60      6.28 o
   1   9   9        2.99       13.13      5.11 o
   2   9   9        9.29       13.96      5.30 o
   3   9   9       16.83        4.58      5.31 o
   4   9   9       75.98       71.41     10.48 o
   5   9   9       42.91       44.76      7.18 o
   6   9   9        0.20       -3.82      5.35 o
   7   9   9        6.70        9.33      7.40 o
   8   9   9        0.43       21.87     13.86 o
  -4  10   9       11.13       13.57     13.68 o
  -3  10   9       75.61       82.81      8.14 o
  -2  10   9        5.69        5.04      5.03 o
  -1  10   9        1.85        2.47      5.23 o
   0  10   9        1.06        1.70      4.90 o
   1  10   9       34.92       37.00      6.32 o
   2  10   9        9.48        8.05      5.49 o
   3  10   9        0.72        5.83      8.06 o
   4  10   9        0.21       -4.05      5.79 o
 -13   0  10      102.46      109.83     11.58 o
 -12   0  10       94.52      115.33     11.43 o
 -11   0  10       57.34       70.17      9.43 o
 -10   0  10       34.17       30.94      7.86 o
  -9   0  10        0.00       -5.57      5.57 o
  -8   0  10       18.69       22.22      6.79 o
  -7   0  10       16.46       14.36      6.29 o
  -6   0  10       78.96       71.17      8.57 o
  -5   0  10        1.07        0.43      5.57 o
  -4   0  10        0.64       -5.14      5.14 o
  -3   0  10        0.32        4.14      5.93 o
  -2   0  10       13.36        9.29      6.79 o
  -1   0  10        0.08        1.64      6.86 o
   0   0  10       26.78       32.37      8.65 o
   1   0  10      517.71      536.99     26.01 o
   2   0  10       69.65       81.39     11.50 o
   3   0  10      456.57      387.50     22.72 o
   4   0  10        0.09       -7.00      7.00 o
   5   0  10       44.43       11.86      8.57 o
   6   0  10       97.00       93.32     13.15 o
   7   0  10      129.73      116.90     14.43 o
   8   0  10        0.20        6.86      8.86 o
   9   0  10      104.78      112.90     15.01 o
  10   0  10      199.12      235.80     21.79 o
  11   0  10        1.67        0.14      9.29 o
  12   0  10        0.26        2.29      8.50 o
 -13   1  10       11.47       10.91      5.22 o
 -12   1  10        0.14        1.51      6.22 o
 -11   1  10       14.39       26.91      5.32 o
 -10   1  10       10.16       11.09      4.54 o
  -9   1  10        1.10       -2.90      3.98 o
  -8   1  10        5.95       -3.68      3.68 o
  -7   1  10        5.02        1.36      4.00 o
  -6   1  10        5.25        4.17      3.95 o
  -5   1  10       50.93       47.17      7.50 o
  -4   1  10       28.72       33.62      5.08 o
  -3   1  10      123.79      143.13      8.54 o
  -2   1  10       68.17       81.57      7.18 o
  -1   1  10      305.11      309.39     12.64 o
   0   1  10        3.08        0.54      4.96 o
   1   1  10      129.69      106.58     16.86 o
   2   1  10        2.16       -2.33      8.11 o
   3   1  10        1.72       -4.86      4.86 o
   4   1  10       74.28       59.54      7.87 o
   5   1  10       34.49       42.99      7.20 o
   6   1  10       39.90       49.89      7.77 o
   7   1  10        7.02       -1.29      5.84 o
   8   1  10       57.17       66.33      8.87 o
   9   1  10       25.67       18.76      9.68 o
  10   1  10        8.21        8.59      7.31 o
  11   1  10       91.96       87.77     10.65 o
  12   1  10        0.15       -4.07      6.87 o
 -13   2  10       31.03       26.85      5.35 o
 -12   2  10       34.65       27.94     13.61 o
 -11   2  10       46.96       52.02      5.76 o
 -10   2  10       74.64       67.02      5.84 o
  -9   2  10        1.30       -3.61      3.61 o
  -8   2  10       57.82       63.27      4.10 o
  -7   2  10        0.82       -0.58      3.03 o
  -6   2  10        0.04       -0.49      2.41 o
  -5   2  10        1.69        5.19      2.84 o
  -4   2  10       83.91       86.22      5.38 o
  -3   2  10       40.19       56.13      4.40 o
  -2   2  10        3.19        4.71      4.35 o
  -1   2  10      195.66      161.55      9.49 o
   0   2  10        4.95        2.50      4.77 o
   1   2  10      132.05      118.49      8.94 o
   2   2  10       34.21       46.46      6.87 o
   3   2  10      100.33      107.90      8.75 o
   4   2  10       23.38       13.19      6.04 o
   5   2  10      141.27      116.57      9.65 o
   6   2  10        0.10       -0.22      5.77 o
   7   2  10       60.79       74.23      9.09 o
   8   2  10       62.36       58.20     10.50 o
   9   2  10       79.86       52.54      9.40 o
  10   2  10        0.00        8.54      6.81 o
  11   2  10        2.47        6.60      6.98 o
  12   2  10       44.87       50.20      9.55 o
 -12   3  10       19.01       19.38      4.89 o
 -11   3  10       37.92       27.08      9.79 o
 -10   3  10        0.63        1.79      7.86 o
  -9   3  10       21.27       13.15      8.72 o
  -8   3  10       21.80       15.29      8.93 o
  -7   3  10      113.67       97.04      9.75 o
  -6   3  10        4.61       -6.15      9.32 o
  -5   3  10       17.88       15.13      5.98 o
  -4   3  10        1.12        1.07      5.65 o
  -3   3  10      129.50      131.72      6.43 o
  -2   3  10       94.88      110.85      7.20 o
  -1   3  10       34.16       41.80      5.60 o
   0   3  10       70.98       66.02      6.86 o
   1   3  10       56.77       61.11      6.90 o
   2   3  10       47.86       56.14      7.10 o
   3   3  10        0.03        0.68      5.27 o
   4   3  10        0.01        2.81      5.34 o
   5   3  10       22.90       14.09      5.93 o
   6   3  10       27.45       19.35      6.61 o
   7   3  10       16.13       14.93      6.45 o
   8   3  10       89.79       87.48      9.67 o
   9   3  10       23.28       13.68     13.72 o
  10   3  10        3.57        4.54      6.83 o
  11   3  10       28.43       27.76      9.47 o
 -11   4  10       18.72       29.08     10.15 o
 -10   4  10       13.69        5.00      8.86 o
  -9   4  10       16.94       29.23     10.29 o
  -8   4  10       84.47       72.60     12.00 o
  -7   4  10       18.40       23.60      6.64 o
  -6   4  10      125.41      142.90     13.97 o
  -5   4  10       30.74       31.02      7.68 o
  -4   4  10       44.61       49.16      9.29 o
  -3   4  10      127.56      120.32     17.01 o
  -2   4  10       31.89       42.63      3.65 o
  -1   4  10       35.60       41.14      4.85 o
   0   4  10        0.35       -0.63      3.95 o
   1   4  10        2.17        4.45      4.07 o
   2   4  10        2.52        5.38      4.30 o
   3   4  10      106.90       93.56      9.00 o
   4   4  10       22.69       34.07     10.00 o
   5   4  10        1.14        3.93      5.46 o
   6   4  10        8.32        8.86      6.00 o
   7   4  10       65.86       64.98     11.15 o
   8   4  10       30.43       43.54      8.29 o
   9   4  10        0.76        1.73      6.46 o
  10   4  10       16.47       13.61      8.15 o
  11   4  10        6.57       -0.62      7.11 o
 -10   5  10        7.79        5.22      9.15 o
  -9   5  10        0.53       -1.79      8.86 o
  -8   5  10        8.08       16.65     10.00 o
  -7   5  10        9.90       19.03      6.62 o
  -6   5  10      146.81      170.73     12.04 o
  -5   5  10       67.60       64.26     10.25 o
  -4   5  10      112.67      134.51     10.91 o
  -3   5  10       46.33       27.15      7.37 o
  -2   5  10       14.17       12.33      6.64 o
  -1   5  10       39.51       42.87      4.69 o
   0   5  10       13.15        5.15      4.02 o
   1   5  10        1.02       -3.32      3.65 o
   2   5  10       16.60       12.08      4.65 o
   3   5  10       16.58       15.55      5.18 o
   4   5  10       12.85        9.19      4.91 o
   5   5  10        9.49        7.12      5.89 o
   6   5  10       11.78        5.76      5.09 o
   7   5  10       48.36       69.85      7.71 o
   8   5  10        1.24        4.71      7.53 o
   9   5  10        0.35       -2.45      6.32 o
  10   5  10       10.27        1.16      6.92 o
  -9   6  10        0.06       -2.07      9.22 o
  -8   6  10       76.95       89.25     14.01 o
  -7   6  10        0.56       10.97     10.86 o
  -6   6  10       18.12       18.52      9.40 o
  -5   6  10       44.00       52.18      8.29 o
  -4   6  10        5.74        1.63      7.54 o
  -3   6  10       44.69       54.85      8.87 o
  -2   6  10       18.88       28.28      7.73 o
  -1   6  10        5.00        9.24      3.79 o
   0   6  10        1.01       -3.87      3.87 o
   1   6  10       15.60        6.75      4.25 o
   2   6  10        1.49        0.55      5.24 o
   3   6  10        6.60        7.21      4.65 o
   4   6  10       21.25       23.08      5.62 o
   5   6  10       21.74       25.44      6.06 o
   6   6  10        2.72       -2.26      4.99 o
   7   6  10        5.01        7.03      5.62 o
   8   6  10       34.88       30.94      8.68 o
  -7   7  10       11.57       23.29     11.08 o
  -6   7  10        4.20        0.13      6.27 o
  -5   7  10        2.02        3.51      6.19 o
  -4   7  10       15.75        4.36      7.68 o
  -3   7  10        9.80       12.10      6.96 o
  -2   7  10        5.28        7.46      7.07 o
  -1   7  10        6.54        6.78      3.92 o
   0   7  10        0.04        0.01      4.17 o
   1   7  10        0.04        5.84      4.45 o
   2   7  10        0.05       -0.69      4.48 o
   3   7  10        0.95       -3.23      4.77 o
   4   7  10        0.00        2.35      4.90 o
   5   7  10        2.51        3.08      5.27 o
   6   7  10        0.91        9.29      6.61 o
  -3   8  10        2.70       -1.41      6.61 o
  -2   8  10        0.00        3.37      3.83 o
  -1   8  10       15.10        6.72      4.27 o
   0   8  10       19.07       17.08      4.94 o
   1   8  10        1.85       -0.17      4.57 o
   2   8  10        2.74        4.27      4.80 o
   3   8  10        0.40       -5.07      9.79 o
  -7   1  11       12.71        6.87      5.22 o
  -6   1  11        2.18        1.33      4.10 o
  -5   1  11        0.27        0.92      6.36 o
  -4   1  11       31.22       33.95      5.36 o
  -3   1  11        0.02       -4.38      5.39 o
  -2   1  11        7.32        0.65      6.50 o
  -1   1  11        8.53        6.70      4.84 o
   0   1  11        0.67       -4.41      4.41 o
   1   1  11        0.00        1.40      4.89 o
   2   1  11        0.06        3.66      5.03 o
   3   1  11        7.62        6.03      5.55 o
   4   1  11        2.16       -5.00      5.00 o
   5   1  11       18.08       17.67      6.68 o
   6   1  11       49.18       53.24      8.28 o
   7   1  11        0.10        2.10      6.39 o
  -7   2  11       27.78       21.94      8.57 o
  -6   2  11        7.33       -0.29      7.29 o
  -5   2  11        0.28       -2.03      3.79 o
  -4   2  11        7.13        4.80      4.22 o
  -3   2  11        2.75       -0.85      4.05 o
  -2   2  11        1.61        3.11      4.19 o
  -1   2  11       58.78       82.77      7.36 o
   0   2  11       33.53       34.48     16.33 o
   1   2  11        7.58       13.54      5.39 o
   2   2  11       18.67       13.83      7.68 o
   3   2  11       34.88       32.00     14.65 o
   4   2  11        0.12        1.13      5.29 o
   5   2  11        5.84        9.89      6.02 o
   6   2  11        0.00       -0.53      6.04 o
  -6   3  11        3.96        0.57      7.86 o
  -5   3  11        0.02       -1.93      5.47 o
  -4   3  11        1.06        4.04      5.86 o
  -3   3  11       61.76       69.72      5.30 o
  -2   3  11       47.31       56.16      5.54 o
  -1   3  11        8.59        6.09      4.72 o
   0   3  11       18.06       13.49      5.33 o
   1   3  11       88.61      112.11      8.74 o
   2   3  11       18.81       28.44      6.28 o
   3   3  11        0.55        8.22      5.54 o
   4   3  11        3.41        3.84      5.80 o
   5   3  11        5.10       16.82      7.04 o
  -4   4  11       12.87        6.81      6.41 o
  -3   4  11       18.28       17.37      6.68 o
  -2   4  11        1.37        4.54      6.82 o
  -1   4  11       17.95       21.89      5.89 o
   0   4  11        0.00       -1.90      3.88 o
   1   4  11        0.01        6.71      4.51 o
   2   4  11        0.81        1.21      4.54 o
   3   4  11        0.21       -0.25      4.48 o
   4   4  11        0.42        8.86      9.58 o
 
